# Supplementary material for: Non-target metabolomics revealed the differences between Rh. tanguticum plants growing under canopy and open habitats
Source: BMC Plant Biol. 2021 Feb 27;21:119. doi: 10.1186/s12870-021-02897-8 (PMC7913229; doi:10.1186/s12870-021-02897-8)
Supplement: Supplementary file 2 — Additional file 2. Research data of this study. [file 12870_2021_2897_MOESM2_ESM.xlsx]

## Sheet: dataframe 
ID	m/z	Retention time (min)	Ion mode	HA-1-1	HA-1-2	HA-1-3	HA-1-4	HA-1-5	HA-2-1	HA-2-2	HA-2-3	HA-2-4	HA-2-5	HA-3-1	HA-3-2	HA-3-3	HA-3-4	HA-3-5	HB-1-1	HB-1-2	HB-1-3	HB-1-4	HB-1-5	HB-2-1	HB-2-2	HB-2-3	HB-2-4	HB-2-5	HB-3-1	HB-3-2	HB-3-3	HB-3-4	HB-3-5	QC1	QC2	QC3	QC4	QC5	QC6
10.58_770.5446m/z	770.545	10.5809	neg	9278	268062	210124	71800.5	2631.29	163369	1573.99	2.91394e-05	6382.28	823.725	5732.29	276434	76914.5	73592.8	6191.24	16435.2	1022.43	659233	21035.3	45002.7	11881.5	4245.73	175082	33405.8	38247.6	41285.4	14093.3	15663.8	63293.9	14843.6	60502.1	55704.9	65684.5	59157.5	43306.8	48148.7
1.75_987.2483m/z	987.248	1.747	neg	2.91394e-05	2.91394e-05	2.91394e-05	876.513	10891.2	2.91394e-05	1501.89	2.91394e-05	11657.5	2.91394e-05	881178	2.91394e-05	70249.8	74620.8	9447.44	26001.6	63098	10839.9	13149.1	16770.4	35725	13762.6	55966.3	2.91394e-05	2.91394e-05	180111	209025	197772	80372.3	232987	15291.5	13918.4	17712.7	21243.3	36795.5	21805.5
1.74_347.0606m/z	347.061	1.73938	neg	44673.6	66410	25415.3	80683.9	78180.3	25792.4	50335.3	72930.1	61227.2	61266.2	48308.6	745292	118296	106883	25560	40033.3	75560.4	31048.6	1.19779e+06	36352.2	800276	101840	110854	60526.6	131030	52400	82522.9	207423	175976	82438.2	127904	130603	119409	130145	146866	130284
6.31_506.3251m/z	506.325	6.31303	neg	49123.9	74422.6	51646	45797.1	158850	30662.2	398104	57675.8	449614	56505.3	252020	39307.9	150623	155124	249873	146184	33457.3	850987	79795.2	527354	123853	83182.1	144599	216850	56085.6	661293	182755	174656	193649	335716	144526	147240	147504	148107	142274	150232
5.75_564.3309m/z	564.331	5.75153	neg	1.03744e+06	1.31835e+06	834057	2.01669e+06	5.32065e+06	797629	6.69581e+06	1.97772e+06	6.94069e+06	1.20956e+06	3.42065e+06	411143	2.50392e+06	2.60537e+06	2.4181e+06	2.16499e+06	1.7277e+06	6.27265e+06	1.37183e+06	5.36782e+06	2.01431e+06	1.5687e+06	2.10248e+06	4.36253e+06	1.86828e+06	2.92299e+06	1.49422e+06	2.27206e+06	2.07494e+06	3.19151e+06	2.05238e+06	2.08156e+06	2.03336e+06	2.08373e+06	1.81502e+06	1.93099e+06
12.28_872.6496m/z	872.65	12.2817	neg	411518	913321	419861	168602	341134	661822	32176.5	46509.7	1922.3	160710	223056	1.91932e+06	515949	447493	296976	551327	595777	934445	389918	761903	530678	290776	649247	400239	480651	118185	43975	2287.25	278321	198131	494898	465868	512927	431641	390353	433438
3.57_325.0916m/z	325.092	3.56638	neg	8134.37	5426.54	37979.6	402102	125418	165679	218664	400293	358099	268975	812.218	888650	196294	205587	7272.84	1476.71	8306.72	3674.35	2.91394e-05	1842.31	291102	176625	16856.2	55409	121151	2604.36	1197.34	4456.7	20837.8	470.991	90485.1	96388.4	96044.2	100563	93100.9	92777.6
11.41_823.5588m/z	823.559	11.4078	neg	280750	1.08897e+06	119974	463381	1.1119e+06	738933	485609	1.0832e+06	688305	323300	802221	762740	938978	926570	3.76499e+06	735882	1.73425e+06	423322	624213	634199	1.32021e+06	1.6103e+06	1.56356e+06	1.28454e+06	2.06411e+06	879536	1.63222e+06	228825	975041	554396	1.02489e+06	1.03692e+06	1.14967e+06	1.09022e+06	797143	841208
4.34_519.1521m/z	519.152	4.33905	neg	96049.5	3350.64	55064.8	33273.2	29743.7	12068.9	11075.2	7253.2	28200	12347.6	6630.7	20391.7	22107.7	23349.3	8488.99	2.91394e-05	6002.52	10769.7	3865.48	10820.5	8463.8	7984.15	9221.03	6982.53	3585.32	3676.27	16055.4	2205.15	5296.72	2962.07	12645	10189	12249.3	12005	14731.3	13108.2
3.95_517.0982m/z	517.098	3.95098	neg	1.76417e+07	2.65956e+07	1.14591e+07	1.49973e+07	1.46698e+07	1.40367e+07	2.01311e+07	1.83472e+07	1.52516e+07	2.07291e+07	1.52749e+07	1.03309e+07	1.50162e+07	1.57233e+07	9.49343e+06	5.46518e+06	9.71677e+06	1.32093e+07	7.25765e+06	1.63446e+07	5.95274e+06	5.39019e+06	8.61066e+06	6.9985e+06	8.62897e+06	4.22093e+06	7.29196e+06	8.80103e+06	1.05795e+07	6.98253e+06	1.17715e+07	1.06578e+07	1.11493e+07	1.01067e+07	9.39786e+06	9.50646e+06
3.38_477.1382m/z	477.138	3.38245	neg	1.17607e+08	1.01579e+08	1.13709e+08	9.88437e+07	1.22934e+08	2.25413e+07	2.24523e+07	1.82316e+08	3.8229e+07	4.76257e+07	1.7592e+08	1.03344e+08	1.07958e+08	1.04202e+08	1.23102e+08	1.55151e+08	2.42575e+08	1.05512e+08	1.94794e+08	1.06948e+08	1.79238e+08	1.60995e+08	1.93806e+08	1.59062e+08	1.63713e+08	2.2125e+08	2.01534e+08	2.21241e+08	1.77924e+08	2.00486e+08	1.38572e+08	1.45061e+08	1.3882e+08	1.34835e+08	1.32545e+08	1.3104e+08
10.10_675.4853m/z	675.485	10.1021	neg	104409	81605.6	3602.75	69384.9	194017	32516.8	73547.5	137514	53712.8	64919.2	340271	6840.19	95618.7	95380.8	115288	155271	45620.8	18792	114382	74607.2	64762.2	51952.6	76306.4	102238	50055.1	249623	171809	109868	147948	53703.4	70503.3	73851.5	75412.5	78158.5	66578.4	69866.6
3.95_281.0455m/z	281.045	3.95098	neg	17004	32282.5	6095.19	14829.9	16599.2	18961.2	13578.7	23123.1	16246.6	30666.2	23685.4	10111.1	17110.9	18054.3	10591.7	4702.48	8875.66	15093.5	6023.61	25351.3	5147.62	5318.67	8108.38	8339.61	8423.9	1412.62	8054.7	13376.2	7631.48	8280.56	15786.6	11230.8	17106.2	17096	16112.3	15218.9
1.50_137.0238m/z	137.024	1.50438	neg	4153	4733.6	19445.5	7355.75	13204.1	797.891	8946.86	2541.77	29187.9	3837.01	1937.74	23037.7	14838.9	12022.1	29731.5	13003.1	12805.1	7471.23	9686.51	6976.31	7249.31	5563.12	15269.9	6710.06	2595.4	32405.1	18614	12084.1	13758.3	16375	8327.47	9803.83	12155.3	11490.6	13765.3	13119
3.88_655.1321m/z	655.132	3.8812	neg	442733	171743	645856	620002	655259	633065	402395	398339	399838	550565	474960	197472	467489	459170	595701	377960	375013	48106.8	104895	75280.3	775033	404129	730898	72560.1	81077.6	100197	324826	352585	141571	82731.2	289469	301142	286364	300616	263536	249869
2.68_121.0289m/z	121.029	2.68182	neg	54233.3	32504.2	212909	41906.9	56806.3	25660.5	31792.1	20263.5	22331.7	20052.3	34184.2	40864.6	47196.4	48238.4	52877.1	41150.3	12812.7	72314.2	33024.3	25149.4	30843.5	38657.9	14814.4	30257.7	26803.7	25755.5	35835	23651.6	42437.6	22412.2	30730.7	30899.9	31304.4	31968.3	32186.4	34121.3
7.84_571.2891m/z	571.289	7.83978	neg	2.20616e+06	4.6914e+06	2.28807e+06	2.87433e+06	4.42226e+06	2.84015e+06	1.99968e+06	1.94477e+06	1.37891e+06	3.14371e+06	1.32369e+07	3.664e+06	5.54407e+06	5.4143e+06	1.10133e+07	5.99031e+06	6.82241e+06	1.08244e+07	6.64506e+06	2.12371e+07	7.85992e+06	7.26901e+06	9.64369e+06	5.25271e+06	4.74442e+06	2.06568e+07	4.45523e+06	4.16078e+06	1.5376e+07	1.3728e+07	6.95445e+06	7.2503e+06	7.14932e+06	6.76768e+06	5.85644e+06	6.07967e+06
3.90_443.0979m/z	443.098	3.89673	neg	2.65787e+06	1.23524e+06	1.63779e+06	2.34758e+06	1.56148e+06	3.39099e+06	4.87938e+06	2.26297e+06	5.26281e+06	4.93996e+06	1.09296e+06	1.02681e+06	2.40276e+06	2.48607e+06	1.90845e+06	1.33504e+06	475025	675195	1.02589e+06	1.20849e+06	953290	1.11255e+06	947465	1.17414e+06	1.25499e+06	1.23615e+06	918207	469160	1.22961e+06	947382	1.40375e+06	1.44065e+06	1.42686e+06	1.38742e+06	1.31348e+06	1.32572e+06
1.18_421.0618m/z	421.062	1.17795	neg	35314.1	23776.6	9675.24	12873.7	1363.54	46744.2	31197.4	36974.2	17295.2	25101	16239.4	2671.59	18724.6	19241.8	2.91394e-05	2299.89	1743.55	9890.16	33123.4	12866.8	3458.83	6617.2	2978.54	22909.6	29993.1	2322.36	1966.6	16133.7	14352.5	12237	14259.3	11828.7	13915.4	13647.7	12463.1	12406.2
5.73_476.2773m/z	476.277	5.72868	neg	338743	448650	470748	663227	2.06312e+06	277927	2.68653e+06	1.09685e+06	2.59135e+06	524826	1.30621e+06	129133	991119	1.01843e+06	992132	1.42287e+06	468429	3.17001e+06	602805	1.8086e+06	789261	505734	687434	2.10385e+06	781146	1.48265e+06	583875	910308	873746	1.0855e+06	828764	853501	803100	838203	798635	816775
0.85_828.2756n	873.274	0.851483	neg	2.91394e-05	2.91394e-05	2.91394e-05	1068.43	17208.4	78736.2	513942	2.91394e-05	1.85815e+06	2.91394e-05	919381	2134.3	802491	855991	8.64254e+06	21268.4	2.91394e-05	366.438	2.91394e-05	2.91394e-05	1119.08	2.91394e-05	2.91394e-05	2345.28	2.91394e-05	496034	1.13976e+06	68114.6	2.91394e-05	625647	372141	357317	338817	306762	304478	279865
3.57_159.0445m/z	159.045	3.57495	neg	52531.3	51702.5	50035.6	53307.4	53821.5	52551.7	47294.2	48504.7	31879.9	62273.7	64507.1	38810.5	53777.5	50875.6	59773.6	68704.3	53125.8	54248	55976.8	47177.1	50467.8	49553.4	54718.3	44457.3	46650.2	27264.1	17514.4	40517	38252.9	40489.4	35490.6	38692	39364.2	36301.5	34960.8	37050
0.62_191.0557m/z	191.056	0.62215	neg	92136.6	114286	40060.6	132157	226462	83089.8	185806	172005	117548	73662.8	111828	36681.2	140655	146423	128291	58034.8	246080	358057	290792	260466	348337	441551	398579	410587	424471	647398	317028	165105	602284	310450	167212	210315	174230	186271	195843	189406
0.65_143.0344m/z	143.034	0.645383	neg	7047.39	7725.05	2631.74	14086.7	49584.6	8679.84	21204.4	6533.32	24905.3	1246.24	32337.9	40605.3	25584.8	22813.1	74194.5	84821	29276.3	25673	22712.2	21334.8	48231.7	32572	58093.1	32215.5	26636.3	85903.3	37840.4	27822.3	45072.7	37366.7	22458.4	25019.2	27133.5	28421.6	31447.6	34106.4
8.43_477.3580m/z	477.358	8.43172	neg	873059	1.17741e+06	3.36493e+06	942016	731084	104520	656662	1.55291e+06	423581	808790	33882	12340	712870	760395	2.91394e-05	361190	222677	314680	547541	181266	638959	720334	228847	595463	600800	642.92	89974.4	11925.3	36610.4	33090.3	384025	409859	413896	383163	372857	394168
4.55_652.2114m/z	652.211	4.55123	neg	36717.2	51464.4	38329.4	50555.3	90210.9	10230.2	16812.1	63752.4	9698.14	9714.34	54198.5	49463.1	35209.3	36300.8	16577.8	2406.68	4892.63	10636.5	10428.4	16590.1	4662.21	5210.13	1090.63	22259.6	25491	7930.92	10044.3	33895.6	8051.67	13207	16726.6	21931.8	18370.3	19386.6	22487.7	19376
3.96_299.0546m/z	299.055	3.9586	neg	16052.3	32853.1	87714.2	25048.6	30504.2	400906	58250.9	33117.3	51732.7	33553.3	24947.9	176758	124244	90611.5	252842	96821.3	360413	139627	301959	49240.6	38554.6	20858.8	25130.5	74580.2	70765.8	34084.8	54914.7	46922.9	43842.6	41929.8	63056.5	61529.3	61294.8	63061.8	59907	60207.2
6.31_566.3463m/z	566.346	6.31303	neg	320581	506723	330150	339630	1.01602e+06	259392	2.39985e+06	386773	2.6999e+06	418458	1.55561e+06	242132	943532	968371	1.49749e+06	912507	246845	4.51191e+06	429283	2.77102e+06	777347	536843	892561	1.29247e+06	426648	3.40512e+06	1.0006e+06	1.01226e+06	1.1163e+06	1.88942e+06	923799	948295	915317	888973	829148	843074
1.79_313.0558m/z	313.056	1.79272	neg	12484.4	18528.8	30221.6	34303.2	25065.5	29563.1	20505.4	23481.3	17391.8	39173	17174.3	11449.1	22874.6	22500.2	10283.7	19904.5	24571.2	4716.83	12517.1	11125	21291	12552.8	25469.8	17258.5	17025.7	16118.6	20107.5	52230.4	18046.9	35572	19649.5	16947.6	20793.4	19075.9	11385.6	14696
6.47_478.2931m/z	478.293	6.46542	neg	261684	500889	324969	190738	317338	269155	687422	283031	722234	353664	939643	245014	485297	481433	580772	557741	106801	2.23744e+06	447110	2.92282e+06	594929	297730	547698	397731	221641	2.35855e+06	556820	663865	834099	1.14929e+06	555985	562513	541534	551680	518841	550982
1.06_711.2208m/z	711.221	1.05605	neg	3587.51	2.91394e-05	35903.2	2.91394e-05	2821.35	14616.7	146962	700.477	296408	105.133	193828	2.91394e-05	190617	203325	2.15733e+06	2822.31	2573.3	2.91394e-05	327.793	2252	3769.26	2.91394e-05	2226.91	5512.31	0.718436	87988.4	189244	27712.1	1182.62	168507	47929.1	43016.2	44593.7	41602.4	44639.7	40686.1
1.83_139.0033m/z	139.003	1.83082	neg	7963.55	12727.1	21656.9	16958.8	14498.3	3806.54	2419.83	2627.6	2.91394e-05	6672.39	6986.3	8182.47	9836.99	8913.22	5870.86	6997.38	20961.1	2111.92	12821.2	736.972	12393.4	5574.65	21096	6390.76	6318.57	13019.7	17741.2	14870.9	7108.28	18672.6	6751.4	9717.78	9054.78	10065.8	10422.6	10336.2
1.81_345.0455m/z	345.046	1.80797	neg	2382.06	559.904	5630.12	7581.47	7805.95	2.91394e-05	1867.76	4489.09	2946.6	4148.04	3809.27	777798	63501.6	59708.5	3245.67	4322.58	26544.4	3600.59	79054.2	9456.01	140632	11631.5	11682.5	12317.1	51685	5077.16	5615.18	21375.5	31139.3	6619.56	29254.1	31775.1	31525.5	27868.5	37899	35461.9
2.88_591.1156m/z	591.116	2.88002	neg	112882	154458	161993	70740.3	132624	174955	47214.6	68486.6	73095	53343.4	121558	185246	127593	127864	116375	107140	38679.1	78986.5	54582.6	55484	117590	88376	80885.6	79986.8	80362	155129	316361	202133	177529	161685	100546	100662	98860.5	89813.9	82227.4	93387.6
7.16_297.2424m/z	297.242	7.16403	neg	119746	102937	306624	101858	39261.2	164810	71192.7	63552.6	44240.4	121049	43147.1	69869.2	92313.5	96696.2	38998.6	156215	146639	145705	161734	246480	140887	148865	180138	80494.6	93169.5	59659.7	98961.4	78146.5	83929.6	94608.5	82666.6	102223	91645.2	94612.7	90289.6	88892.9
3.93_624.1706n	623.176	3.9281	neg	8.75381e+07	8.20856e+07	8.87816e+07	8.24601e+07	1.20658e+08	3.16257e+07	4.02899e+07	8.05107e+07	4.45037e+07	3.29923e+07	1.46039e+08	8.89167e+07	9.12669e+07	8.90048e+07	1.47643e+08	1.72387e+08	1.39755e+08	1.61482e+08	1.81598e+08	1.41871e+08	1.41443e+08	1.34213e+08	1.43212e+08	1.30649e+08	1.43906e+08	1.6742e+08	1.48418e+08	1.42039e+08	1.54195e+08	1.3972e+08	1.023e+08	1.00401e+08	9.5881e+07	9.35951e+07	8.23233e+07	8.37563e+07
3.96_473.1073m/z	473.107	3.9586	neg	4.65013e+07	7.53635e+07	2.68229e+07	3.97511e+07	3.84282e+07	2.71324e+07	5.57953e+07	5.5794e+07	3.34239e+07	6.81446e+07	5.17587e+07	3.53843e+07	4.27508e+07	4.46684e+07	2.58186e+07	1.31453e+07	2.75649e+07	4.07777e+07	1.98959e+07	5.72447e+07	1.73145e+07	1.59416e+07	2.76704e+07	2.5253e+07	2.83526e+07	1.46136e+07	2.56628e+07	3.57214e+07	3.35137e+07	2.32957e+07	3.62897e+07	3.69759e+07	3.46415e+07	3.32808e+07	3.17332e+07	3.08682e+07
3.53_177.0548m/z	177.055	3.53315	neg	642792	37217.7	122750	62373.4	50920.8	137481	50621.1	212099	133125	80139.8	18389.4	33259.4	112235	117524	31777.3	60784.7	260448	60527.7	51199.6	107437	98386.3	115227	267471	109162	86516.4	50941.7	22638.5	179085	105819	50941.5	79440.3	82153.4	86828.8	96771.2	104590	114125
1.84_167.0350m/z	167.035	1.83843	neg	2005.99	3044.03	6732.05	8515.04	4913.89	2976.71	513.644	3642.84	1345.23	2685.86	4190.01	4409.86	4525.59	3959.15	2938.08	4747.69	13221.7	2232.18	7152.17	2310.81	7256.28	3995.06	15478.1	6184.3	5036.24	8462.96	13086.4	9211.07	7682.87	10744.4	4766.83	5134.47	5107.75	6026.57	7407.61	7224.06
8.55_858.5518m/z	858.552	8.54598	neg	32501.7	99566.9	134414	95781.7	87444.3	36000.5	35933.6	29810.7	22483.1	67997.7	712564	129455	146893	152349	166209	135594	249687	74467.5	163088	132137	447942	439226	281558	380774	346935	305932	261240	184861	425157	927884	190268	207228	222920	196601	192886	203725
6.29_478.2936m/z	478.294	6.29017	neg	53253.4	81465.9	108118	60134.4	150702	32270.3	268358	111954	376621	106931	198681	26653.6	131586	135504	136657	218426	19138.4	1.39402e+06	97228.8	502592	201722	97844.7	130730	192993	75612.5	519679	108596	133915	150358	217664	151782	145248	140229	140505	132827	143381
2.52_785.1957m/z	785.196	2.5218	neg	21655.2	19676.6	107721	42988	12685.3	4151.41	1648.63	606.373	1721.17	2.91394e-05	7537.86	270.08	16487	17300.6	19866.8	49568.6	17390.6	2.91394e-05	3389.39	761.03	24682.9	9253.11	44912.6	367.673	709.889	1317.66	285.169	2.91394e-05	2121.83	11168	10373.2	5680.23	4593.11	4667.99	4919.16	6976.58
10.38_675.3594m/z	675.359	10.3752	neg	108319	159539	420880	94884.5	81569	217805	74390	70619.3	72313.1	118378	109080	146680	137472	135860	74700.7	138380	142753	149216	126165	152662	109391	103027	134418	82941.7	92270.9	101626	109822	105556	147742	163285	91629.2	93756.4	110980	116264	104662	109107
5.46_450.2612m/z	450.261	5.46318	neg	48685.4	56612.4	51866.1	56551.6	13593.8	2725.69	57226.8	132848	78119.5	93435.6	1119.96	17113.8	42028.7	44830.6	2.91394e-05	28556.2	19347.2	62461.9	38901.5	17784.3	272262	117943	46852	53202	96061	11284.9	13284.9	36564.4	13986.7	34941.3	41368.7	38279.4	37656.4	37775	42848.1	41740.3
0.85_549.1670m/z	549.167	0.851483	neg	882015	598929	608970	582233	471461	937598	1.68251e+06	414327	1.70891e+06	218402	970072	60616.5	809407	862195	1.93042e+06	946628	761688	305503	231064	905635	457284	429361	526378	671792	449010	671769	2.19963e+06	1.16339e+06	681702	1.93956e+06	659419	654826	616571	593327	599140	560856
6.93_325.2388m/z	325.239	6.92902	neg	12226.2	40426.6	9622.08	5576.91	1191.39	1849.37	2692.14	1605.81	1874.79	2583.69	615.438	15556.5	6635.27	6963.31	545.421	1332.33	674.295	4725.52	1793.46	3342.15	3086.7	2591.16	7655.29	1608.74	1229.5	10163.3	7419.38	10909.7	16585	4415.93	3306.73	5654.36	4176.07	5559.8	4113.94	4935.38
2.65_331.0679m/z	331.068	2.65135	neg	979421	1.29094e+06	1.50672e+06	1.19113e+06	1.47429e+06	1.07745e+06	906009	975306	1.28446e+06	1.22242e+06	1.35288e+06	895446	1.27118e+06	1.19305e+06	771717	1.5793e+06	655835	584487	879903	1.66036e+06	1.04422e+06	981011	1.07007e+06	824422	750625	1.96026e+06	854659	1.58374e+06	2.22225e+06	2.12257e+06	1.0189e+06	1.0403e+06	968674	998249	975672	1.07287e+06
3.87_283.0599m/z	283.06	3.87357	neg	18390.2	27070	24476.2	11568.9	16256.6	37363.4	14123.8	16860.9	13255.6	13157.1	32851.8	38982.3	29006.8	27723.4	77075	56422.6	50054.9	48772.3	56292.6	40493.6	33407.7	27141.5	37086.1	27685.4	31154.1	27455.9	34367.2	38456.2	33349.4	31189.4	24379.1	24447.6	25730.7	26285	22654.7	21273.3
2.89_133.0294m/z	133.029	2.88783	neg	2401.36	3735.8	1891.69	1946.53	3817.38	3664.97	10329	5317.65	3810.55	6230.33	6277.29	1784.91	3686.59	3932.37	1286.86	1470.88	2.91394e-05	4353.7	3990.12	10185.5	2.91394e-05	6767.9	2.91394e-05	3950.59	5756.65	2592.4	4526.09	3796.16	8493.45	2.91394e-05	4813.49	2868.93	1952.51	3936.55	4399.4	2072.39
7.35_311.2583m/z	311.258	7.3457	neg	7902.29	4662.37	2944.77	10380.3	45303.3	2417.87	2487.63	7361.51	5727.6	4913.05	9503.07	1532.47	10897.2	11615.7	34305	14305.3	7963.03	7647.22	17971.3	51179.3	14529.1	17587.6	23858.2	13644.9	12916.2	52060.8	18711	46870.6	15629.5	93691.5	14069.6	12986.3	12831.4	12414.9	13131.8	14976
3.39_465.1023m/z	465.102	3.39052	neg	5.90677e+06	441111	1.61912e+06	1.30902e+06	1.51726e+06	3.27434e+06	2.55218e+06	1.55223e+06	4.09289e+06	5.803e+06	264087	1.54231e+06	2.03236e+06	2.13713e+06	139965	167572	345236	30984.2	469794	259634	108232	51850.2	133491	82009.3	85294.5	23127.7	11146.4	47909.7	98671.2	8033.87	315041	322159	308141	307910	317081	303100
3.54_473.1083m/z	473.108	3.54147	neg	3.68465e+06	4.19614e+06	3.25355e+06	2.87369e+06	2.75326e+06	3.90217e+06	2.76358e+06	1.95301e+06	1.86767e+06	2.91923e+06	3.92044e+06	1.74706e+06	2.85595e+06	3.02355e+06	1.94791e+06	4.19602e+06	3.16118e+06	3.70226e+06	2.30356e+06	2.47067e+06	1.68692e+06	1.93136e+06	2.09603e+06	3.36144e+06	4.63636e+06	1.99751e+06	2.69174e+06	2.39542e+06	3.65167e+06	2.93024e+06	2.23774e+06	2.34354e+06	2.28377e+06	2.21931e+06	1.99624e+06	2.04485e+06
3.19_191.0704m/z	191.07	3.19467	neg	41371.2	52262.5	29405.6	38606.3	36462.1	44247.1	91972.2	152168	64925.4	247679	8663.96	26885.5	60675	61894.5	32457.2	8206.91	2680.99	209.663	3915.14	80770	3773.25	7279	3026.32	31278.4	24570.2	1651.02	1209.09	1531.72	1667.57	3953.69	15838	19803.9	15722.5	16160	17052.2	16816.5
3.95_284.0683n	283.061	3.95098	neg	37096.3	63393.5	38661.1	29632.6	32284.5	47415.5	47049.9	40083.5	31107.1	49337.6	43817.8	34566.9	42606.6	42389.2	66148.7	18653.5	27616.1	34072	21304.2	41980.6	14578.2	16075.5	23477.1	20848	25963.2	11637.4	21516.7	24600.4	31508.9	22871.7	34063.3	33113	29614.5	31852.1	28715.1	28540.8
1.25_167.0347m/z	167.035	1.25415	neg	19728.3	18668.1	27025.3	23324.4	22161.3	14309.9	17964	26961.5	20615.6	23400.7	19648.6	14671.3	21817	21310.8	15187	18134.6	31419.8	12960.7	20806	27887.8	21587.7	18696.2	28380.5	19660.7	22117.6	26033.2	25276	25209	20625.3	24448.2	19829.7	18106.9	18974.8	19453.3	22997.2	23736.4
3.71_625.1552m/z	625.155	3.71048	neg	367904	938195	713666	323193	747682	989110	817508	190797	227783	118079	3.98193e+06	752962	1.33946e+06	1.35969e+06	663745	1.02092e+06	5.89589e+06	3.66346e+06	7.53001e+06	8.81858e+06	2.02526e+06	3.23302e+06	2.2663e+06	1.78966e+06	1.63124e+06	6.00213e+06	5.07189e+06	3.85154e+06	6.94169e+06	7.65067e+06	1.64484e+06	1.65719e+06	1.66863e+06	1.64046e+06	1.60869e+06	1.66083e+06
3.80_477.1060m/z	477.106	3.8048	neg	5231.28	8726.14	9401.12	9689.65	4597.22	12602.6	13030	18922.7	12303.9	8320.54	42013.9	10717.3	12568.9	12088.5	8551.58	13149	60635.6	618.899	4334.65	1636.57	35846.3	22576.9	31611.9	4601.9	7096.86	243.482	5737.54	13125.9	4526.1	6521.75	11150.4	7361.77	8461.23	9681.48	12198.7	12874.6
3.62_323.0763m/z	323.076	3.61508	neg	2836.66	2545.08	4989.91	24268.9	55626.3	10365.9	95160.2	205258	108855	178719	972.635	246266	63079.1	67079	4555.07	3577.22	3739.74	2909.32	1964.35	5214.53	11370.2	3117.6	3123.75	32060.1	61951.3	862.005	2122.32	4617.58	6987.05	5549.47	27348.7	31144	31182.3	29432.8	33039.7	29434.3
3.49_663.1560m/z	663.156	3.49348	neg	88672.6	143902	48740.2	16703.7	21976.3	149078	79221.3	49298.3	47201.8	42637.5	31399.5	5202.46	52009.7	55331.4	16252.6	39666.2	45012.8	38084.2	53146.4	269755	3294.2	27120.3	11279.5	26420.3	29755.4	36733.1	19816.2	54320.3	54933.4	49607.9	29647.1	29986.5	24768.4	29255.8	30956.4	26528.4
1.79_142.0504m/z	142.05	1.79272	neg	20245.2	20812.2	46270.8	72264.8	24571.3	17049.1	33341.1	44597.1	13998.5	157481	50655.3	25845.6	39962.6	42257.4	15512.7	47119.6	44552.8	74787.3	34123.4	34479.9	104198	100208	50410.8	50286.7	37930.9	59178.5	28370.8	112056	74942.8	51815.1	41199.9	42237.3	41751.5	43550.4	45726.4	45996
3.95_293.0447m/z	293.045	3.95098	neg	19274	36419.4	13321.8	14900.2	20204.4	12769.3	24315.3	29225.9	14485.7	30305.4	24645.6	15994.7	19258.4	20313.2	9723.11	1941.7	9609.42	20956.4	8955.03	27230.3	5781.74	5323.1	10971	11092.8	16382.4	4385.05	12628.8	17144.1	16025.3	10666.6	18650.7	15741	15600.8	16374.7	12896.5	13828.3
2.23_287.0775m/z	287.078	2.23345	neg	10776.8	6742.91	18307.1	14209.2	12027.4	16261.4	10013.9	9097.54	7300.11	11685.7	24378.3	13635.1	13400.4	13876.7	13200.4	30459.2	75833.1	70622	18438.3	16897.9	19751.6	19989.4	17196.6	9744.1	7647.28	9308.03	16882.5	32912.5	27365.7	30099.2	12692.7	14833	13261.3	11895.7	17265.4	16479.1
3.39_429.0834m/z	429.083	3.39052	neg	14471.3	51210.5	2989.36	16478	571.75	2536.87	67412.4	46621.2	27396.4	36862.3	607.9	1858.63	18768.1	20019.3	2.91394e-05	2.91394e-05	2536.8	2.91394e-05	2.91394e-05	22149.3	2.91394e-05	6942.58	1065.31	24182.9	5997.75	2.91394e-05	2.91394e-05	5743.09	2.91394e-05	1857.16	3013.16	4070.25	3258.36	2401.73	5926.26	6056.45
3.07_729.1456m/z	729.146	3.06525	neg	5.92501e+07	3.70658e+07	4.20389e+07	2.88198e+07	5.12816e+07	9.17271e+07	6.27833e+07	5.43606e+07	4.48889e+07	8.43916e+07	5.43559e+07	6.91194e+07	5.7058e+07	5.79172e+07	5.9493e+07	1.15472e+08	7.51509e+07	4.03474e+07	6.74614e+07	5.43936e+07	6.22559e+07	6.33305e+07	4.07418e+07	7.36632e+07	7.54273e+07	7.60486e+07	5.72469e+07	6.35894e+07	7.36945e+07	6.36685e+07	5.53632e+07	5.46182e+07	5.66275e+07	4.98887e+07	4.72208e+07	4.93046e+07
1.24_517.0834m/z	517.083	1.2389	neg	140048	148563	283625	233298	185444	117510	65518.6	69518.5	28875	31058.6	525877	201045	212916	181156	88788.6	115187	305874	188314	139599	103447	234940	159286	240169	60480.5	66856.7	174749	275607	375350	196215	375033	196919	184214	179113	176520	224330	192630
1.78_345.0819m/z	345.082	1.77748	neg	7494.26	455.997	18815.8	17369.4	16283.4	1045.17	3778.59	3514.8	7400.34	1160.76	75525.2	11402.1	23211.6	23114.3	37199.1	153448	22589	39973.8	67376.4	43402.8	139979	323147	139761	20848.7	19097.6	109615	110048	45060.7	113094	46797.3	47440.7	46127	43784.1	46577.1	52348	51511.9
3.69_505.1339m/z	505.134	3.69473	neg	446717	269082	166367	211087	473210	1.19368e+06	613195	717320	890827	376873	874689	206333	513356	531007	488053	128017	165747	72867	273618	217073	138828	130031	146107	146712	178804	1.79648e+06	2.34713e+06	3.26454e+06	177495	211581	305798	317191	322051	294923	262311	292085
2.91_863.1858m/z	863.186	2.91102	neg	137922	293548	240294	142312	213310	321594	282724	135922	536339	101891	99591.6	67201	194874	203660	149817	218123	109913	308719	148313	150347	182380	148457	176248	141552	163389	129187	142192	157548	186455	155180	135325	108674	119308	145153	156813	163399
3.99_459.1275m/z	459.128	3.98923	neg	3.82124e+07	3.20731e+07	2.46498e+07	3.23072e+07	1.95263e+07	4.37278e+07	2.97884e+07	3.28798e+07	3.42421e+07	4.35549e+07	3.45418e+07	2.22555e+06	2.61287e+07	2.77552e+07	1.78148e+07	4.85934e+06	3.75838e+06	2.80659e+06	2.02495e+06	5.17228e+06	3.46981e+06	3.36947e+06	3.47134e+06	3.49201e+06	3.52747e+06	748473	2.29498e+06	1.46599e+06	2.78957e+06	1.64663e+06	1.44583e+07	1.43016e+07	1.43699e+07	1.36719e+07	1.26098e+07	1.27765e+07
4.73_291.0656m/z	291.066	4.7341	neg	10396.9	14059.6	10558.9	14263.4	4124.78	29532.4	24275.1	14828.1	16034.5	19709	13345.6	1543.78	12781.4	13499.3	17036.4	2.91394e-05	2826.58	2.91394e-05	331.905	2.91394e-05	286.721	156.054	19.2015	5413.46	8270.59	2.91394e-05	2.91394e-05	508.687	2.91394e-05	2.91394e-05	9556.2	7948.23	10679.4	10511.4	9653.02	7761.06
4.62_227.0335m/z	227.034	4.61982	neg	110204	82492.6	258754	160334	237264	704843	314705	261775	275917	295616	278332	482606	337198	310342	521774	564471	518575	565654	541506	446425	412217	427068	405348	356892	421467	403287	418339	347958	379181	428925	364867	362631	346691	341062	322067	327427
0.87_353.0713m/z	353.071	0.866733	neg	104973	142394	64682	214706	321468	48001	95437.2	93990.9	120923	38156	764612	21584.9	189371	196923	130604	58423.8	46827.4	36324.4	43029	43013.1	50889.8	34818.7	60834.6	112332	54267	448192	184432	305823	609345	447427	146080	141112	137096	131207	140160	134308
3.89_627.1359m/z	627.136	3.8889	neg	181307	116713	289163	226057	531229	178588	145977	98973.1	185880	85264	245904	149848	222146	206520	153597	231705	249889	184010	764455	269633	413505	358435	359700	433006	494936	690489	836095	875774	318370	389171	212034	180461	195646	181242	164759	163447
3.97_523.1457m/z	523.146	3.97383	neg	1.2489e+06	479584	958781	1.27297e+06	1.8898e+06	31874.4	64601.7	81589	34177.7	59099.9	582058	732672	675310	674059	474655	784974	294723	82262.5	138145	1.52104e+06	206756	164197	183012	106622	147195	2.12359e+07	3.53883e+06	937929	1.07744e+06	388279	941384	921408	872598	849807	789721	798591
2.98_111.0083m/z	111.008	2.98247	neg	17990.3	25410.5	1779.27	6172.15	7345.66	35845	25587.4	32614	16587.7	22978.7	22847.1	965.212	16403.3	17377.8	28140.7	2.91394e-05	1881.96	11942.4	4401.13	13178.6	1688.33	7081.97	1069.46	19011	19415.3	16044.9	10214.8	4089.07	26084.7	8564.15	3762.29	8487.58	9943.45	9188.49	8322.55	11981
3.69_503.1190m/z	503.119	3.69473	neg	599935	589972	135213	426023	225999	181979	2.74645e+06	2.90255e+06	2.66567e+06	2.06273e+06	287174	111560	891992	943746	165144	204647	220666	191934	268012	184596	206101	173852	255042	224411	222139	110008	210076	183823	146780	128869	414059	434002	414023	405229	375367	397395
10.94_772.5594m/z	772.559	10.9378	neg	155705	267818	2.0131e+06	68125.2	61637.1	95485.3	33477.4	27669.9	29902.5	69433.6	26352.4	248470	224365	228757	22268.3	44592.9	89661.8	3.29563e+06	42507.8	261233	49671.5	61641.6	145433	67628	55937.8	103024	32820.4	12851.3	83778	39368.8	173147	184266	203504	186597	144092	148482
5.84_678.3832n	723.381	5.83535	neg	3.77426e+06	4.35085e+06	1.57795e+06	2.13672e+06	2.53636e+06	2.24956e+06	3.93847e+06	3.94723e+06	4.19697e+06	3.73053e+06	6.18399e+06	1.72555e+06	4.28489e+06	4.29422e+06	1.50069e+07	4.4158e+06	2.67877e+06	1.5572e+06	2.80155e+06	2.08699e+06	2.72696e+06	2.33093e+06	3.14166e+06	2.61399e+06	2.23915e+06	1.06912e+07	1.09142e+07	8.13914e+06	5.04742e+06	7.87064e+06	3.65461e+06	3.85426e+06	3.71541e+06	3.51801e+06	3.25167e+06	3.33314e+06
0.68_343.0665m/z	343.067	0.677433	neg	38699.8	18843.5	20872.8	36382.7	69247	17631.8	30757.7	27198.6	8773.18	3016.42	57804.5	69355.2	44631.9	44093	46690.2	144915	221741	278421	79196.1	100128	396008	247215	501483	110579	96447.1	81236	70189.5	82858.3	170084	105734	66845.4	71611.2	76091.9	75613.5	79607.5	81309.8
3.46_425.0871m/z	425.087	3.45953	neg	32216	2030.77	24792.5	11473.3	54585.2	11804.9	28985.8	31119.1	22880.7	4364.09	719267	43612.8	72763.1	76232.9	46727.4	562485	147157	27133.1	131555	31721.3	298041	277171	229683	27064.3	29349.6	129791	371889	144586	133203	129830	96645.9	98602	102112	89741.1	93741.3	96761.9
4.35_544.1810m/z	544.181	4.34667	neg	4846.48	2881.58	3978.79	3203.99	5378.71	2329.04	3082.7	7057.41	7482.69	5053.89	16605.4	23049	8474.44	8863.32	5795.42	1440.95	750.277	11806.2	5275.3	74479.7	1910.78	799.104	1178.32	848.306	3228.77	14318.9	27400.8	22209.1	3131.09	2447.77	5514.84	4510.39	5153.94	5244.08	8303.34	4509.65
4.73_295.0595m/z	295.059	4.7341	neg	164685	304314	198438	213491	215336	448174	505679	307683	353058	365957	341732	105318	277313	287856	501026	9929.51	74257.8	8393.33	7865.67	4264.36	2318.35	1678.79	2222.92	119989	182668	6771.64	5422.28	16429.7	15241.2	23546.2	179088	192731	192449	216696	231634	234778
3.31_442.0885n	441.081	3.3083	neg	5.73103e+06	6.33147e+06	9.07406e+06	5.93011e+06	1.16801e+07	1.32609e+07	2.70067e+07	3.37769e+07	1.43433e+07	1.71719e+07	5.97251e+07	1.00863e+07	1.72343e+07	1.81038e+07	9.41786e+06	3.76368e+07	3.96704e+07	1.59392e+07	3.24261e+07	5.42572e+07	4.68722e+07	5.8424e+07	4.86167e+07	3.25383e+07	3.5701e+07	3.41217e+07	3.3663e+07	4.42459e+07	4.51627e+07	4.74233e+07	2.70028e+07	2.99423e+07	3.0095e+07	2.9098e+07	2.66746e+07	2.84182e+07
4.03_501.1051m/z	501.105	4.0274	neg	301753	484810	445489	228239	184974	557671	105865	112146	118328	148976	162043	169868	238975	247725	255109	302804	373151	303543	394208	258742	227207	229894	323797	200969	247145	199683	174317	186397	269636	267778	217056	229762	232674	250489	273780	270130
2.86_695.1484m/z	695.148	2.85675	neg	37680	89897.1	120075	98963.1	117776	134916	207074	201241	262205	60582.5	294091	209327	193770	156124	271855	140764	36258.3	41336.7	129711	41127.7	103999	141934	53555.2	135331	148883	253171	146768	184571	64240.9	94609.2	110637	115314	129758	108312	105164	92286.5
6.68_323.2578m/z	323.258	6.67757	neg	59484.1	56658.4	94010.9	79586.6	8127.75	157235	15673.9	42425.4	1594.15	29712.4	79321.7	154090	70271.7	73938.5	21901.7	80442.9	126808	151069	162844	90589.8	147996	123885	102442	41118.2	27811.6	71516.6	200824	523074	194707	176694	81888.6	84658.5	82681.8	86666.6	80136.3	83830.7
3.87_557.1296m/z	557.13	3.86595	neg	9978.29	524.674	5672.63	1840.46	2.91394e-05	52321.4	2269.92	0.0375307	6421	217.525	1388.68	546249	47026.9	46365.5	20669.5	2591	2446	3958.1	7065.69	3008.14	938.466	3791.36	4018.68	1826.14	3599.14	1444.08	3298.53	2025.16	3865.95	2353.07	7299.4	9160.22	8498.66	13554.9	11637.4	5595.23
0.86_187.0252m/z	187.025	0.8591	neg	550.117	2739.72	4043.79	1336.1	7536.26	2.91394e-05	1326.53	1601.04	1150.48	952.867	740.53	3474.87	1887.54	1914.77	2.91394e-05	1164.19	1189.86	1649.96	1835.38	1262.54	1438.73	1233.4	2057.94	865.689	518.005	788.353	464.514	534.282	448.031	1234.27	1404.12	716.578	895.885	676.813	1286.5	669.562
3.03_633.0745m/z	633.074	3.03183	neg	171527	427411	247829	235694	145599	753015	161662	159484	217429	363385	149806	623326	327099	306151	382756	214615	351680	70331.9	283541	151350	345392	347513	221589	319374	439823	574821	515936	402475	305287	458137	280713	291887	282657	315340	343518	339565
3.61_923.2250m/z	923.225	3.60725	neg	8.1566e+07	3.69533e+07	3.68842e+06	2.8727e+07	2.03298e+07	1.73717e+07	2.00209e+08	1.85771e+08	2.20974e+08	1.95445e+08	3.2747e+07	405471	6.84721e+07	7.30286e+07	362818	206236	236045	57767.4	37653.3	5.98642e+06	220299	455714	195599	5.83645e+06	2.97466e+06	28376.1	64625.5	41903.8	372123	1.49058e+06	4.46902e+07	4.62807e+07	4.1717e+07	4.07013e+07	3.76543e+07	3.74253e+07
3.53_563.1413m/z	563.141	3.53315	neg	211056	299578	242858	185989	190330	115071	71267.9	95858.6	31847.2	106864	317269	117355	175152	169741	126187	54505.6	74204.8	19811.5	176652	149141	106697	135609	91563.9	275580	275384	576134	419777	1.41377e+06	350354	269788	183894	176450	171685	174187	184495	165955
1.91_179.0357m/z	179.036	1.91465	neg	2531.3	2740.83	6783.71	7023.66	6490.62	7291.58	6362.05	1948.17	11569.4	5008.77	4044.75	3801.93	5665.06	5354.48	6104.99	2295.04	2623.62	1544.27	3170.01	2768.99	2204.16	1592.84	2325.66	2077.24	1786.14	5981.54	5668.14	2238.76	2506.42	3625.89	3517.78	3415.91	3892.9	5404.54	4866.25	5676.46
3.38_475.1233m/z	475.123	3.38245	neg	314335	454395	307248	234521	221170	276123	226643	373642	254158	244717	199664	249878	281913	280088	466904	135991	147558	179287	199999	187605	132208	129544	143382	173639	198853	123784	244187	221216	192854	241601	143263	158915	164283	174814	219832	241584
6.92_299.2580m/z	299.258	6.92138	neg	134998	145169	161213	121763	131739	235837	153785	147847	164838	152088	133254	132485	151165	151063	145111	163926	162671	157338	147638	156566	125047	127240	151751	120398	149932	143161	148815	132275	150535	109311	119552	122349	110484	106149	93309.9	83528.8
2.61_593.1301m/z	593.13	2.61323	neg	5.47729e+06	1.67548e+06	1.66983e+06	3.07515e+06	1.12205e+06	967048	3.21154e+06	2.02753e+06	741899	380485	4.64292e+06	2.94273e+06	2.03756e+06	2.14451e+06	615720	5.71495e+06	1.13064e+07	5.29952e+06	4.8168e+06	1.46071e+07	7.12603e+06	4.95912e+06	1.61888e+07	2.70551e+06	3.66738e+06	3.47606e+06	9.28775e+06	3.34571e+06	8.02624e+06	2.71182e+06	3.23846e+06	3.32003e+06	3.24472e+06	3.1199e+06	2.94836e+06	3.07507e+06
2.93_135.0447m/z	135.045	2.92662	neg	56284.7	87402.9	81041.4	44448.8	47444.9	81823.6	68882.1	73564	48272.1	48853.7	42935.1	44693.9	55762	57817.5	42132.2	66825.2	66328.8	66441	44628.7	97692.1	53260.9	82019.4	52882.7	57323.4	69909.4	49167	46991.8	51126.2	63790.2	42390.9	47510.1	49013	45297.3	51374.2	48120.3	52978.3
4.54_401.1227m/z	401.123	4.53718	neg	97527.4	64951.4	12288.8	57571.4	78022.5	8980.34	101729	113619	278007	88659.2	132277	8219.51	72733.5	76983.7	9325.85	5722.58	11316.5	17526.2	6645.49	26086.9	672.59	4077.81	455.718	25172.4	29122.2	29845.9	10829.6	19055.7	29473.8	22219.7	26706.1	29552.3	26763	26023.5	31437.9	21605.4
3.91_306.0735n	611.14	3.91263	neg	6.96767e+06	2.52011e+06	6.43504e+06	4.65991e+06	5.97155e+06	1.06856e+07	8.66724e+06	3.81846e+06	7.65598e+06	7.51476e+06	2.84603e+06	2.83474e+06	5.33239e+06	5.48063e+06	4.67046e+06	4.42512e+06	2.67812e+06	1.86316e+06	2.13796e+06	3.05829e+06	2.45179e+06	2.6176e+06	2.71217e+06	1.38028e+06	1.41253e+06	1.44038e+06	935100	892719	2.68216e+06	1.78577e+06	2.69549e+06	2.68366e+06	2.63446e+06	2.57371e+06	2.40287e+06	2.3998e+06
6.75_554.3462m/z	554.346	6.74615	neg	537844	1.25241e+06	853179	365811	666332	2.54995e+06	445280	447741	421537	641172	574105	1.41753e+06	928070	896226	680440	862021	1.28545e+06	1.64563e+06	1.14192e+06	1.63168e+06	855094	690560	1.29051e+06	1.16363e+06	1.58015e+06	766837	479299	191243	1.16271e+06	893641	879712	909295	882954	852017	766244	804623
2.97_243.0660m/z	243.066	2.96627	neg	54234.3	60028	67678.2	45317.6	43480.6	76565.9	53761	57587	56707.8	61084.7	53698.8	60468.3	55614.1	56030.6	52981.2	57982.2	105477	52400.6	41880.6	48565.6	41748.7	47690.8	36196.9	53824.7	58237.8	63349.7	54229.7	58541.3	44042.2	49719.2	43125.8	43649.4	41979.3	45970	51738.7	54039.8
3.49_317.0656m/z	317.066	3.48507	neg	34157.9	31025	20896.7	26791.2	51330.3	37027.5	25612.6	22115.8	51686.8	15042.9	45177.2	29486.9	40960.3	36597.1	79075.6	19849.5	38625.6	7664.09	22528.5	12856.5	21550	14277.1	14994.4	11456	12204.1	102515	72106.7	59783.7	77848.3	37667.6	35774.1	24792.8	35656.1	26171.6	25544.3	31711.5
1.17_357.0819m/z	357.082	1.17033	neg	872.254	2.91394e-05	2.91394e-05	332.708	2.91394e-05	2.91394e-05	769.417	2.91394e-05	1119.96	2.91394e-05	760.057	1379.52	2196.7	1679.06	13436.8	11749	601.974	9944.5	1504.39	2.91394e-05	149388	80969.3	186515	13337.1	7966.06	27387.8	315067	36208	648658	36959	16300.2	20513.8	22799.7	25855.4	34104.2	35837.9
4.22_459.0944m/z	459.094	4.22472	neg	51812	29472	32732.3	40817.6	40426.3	166986	149601	63700.5	96490.5	83039	37746.7	7629.28	61933.9	64995.1	32790.5	21559.1	16969.2	36213.5	328821	332849	18220.8	23372	15370.7	43334.3	33210.8	203464	130761	251761	32242.7	17250.4	46451.8	56117.7	48525.5	46648.9	55381	50360.5
2.64_285.0968m/z	285.097	2.64373	neg	11091.8	16636.1	22849	16154.4	13966.7	9520.12	10373.6	5966.31	8071.43	4970.78	16512.2	12669.1	11776	12167.2	15488.1	37214.5	56543.2	16880.4	13029.9	11257.8	13625.4	13966.1	11245.8	8421.49	8962.63	13039.4	79782.3	6019.06	7287.46	24115.2	10102.3	12623.4	12639.6	13434.7	13396	12738.1
3.96_429.1177m/z	429.118	3.9586	neg	521266	38236	7089.57	111603	179181	1.48391e+06	6.88528e+06	2.49366e+06	3.31572e+06	1.92382e+06	464515	15263.7	1.1789e+06	1.25606e+06	215760	1505	9835.11	12940.5	23290.2	32038.6	7028.63	7506.3	3588.98	33029.9	28903	5744.84	1695.21	1491.19	4833.03	4827.16	396655	386147	391862	384317	371350	372724
3.48_405.1176m/z	405.118	3.47658	neg	95706.1	11744.1	16944	30760.5	8542.37	16447.8	10313.9	11360.6	10672.7	24307.1	14388.4	493.803	19078.9	20135.4	30343.7	18891	23028.6	2261.19	66425.9	0.135757	17045	8317.31	21257.9	900.277	645.507	2.91394e-05	11.2731	1621.2	3518.09	2.91394e-05	9724.23	6335.74	8507.37	9159.53	8037.03	6259.92
3.55_431.0968m/z	431.097	3.54963	neg	2.83483e+07	4.98636e+07	3.29654e+07	2.42276e+07	3.45491e+07	4.24814e+07	2.99138e+07	2.15024e+07	2.57143e+07	3.41813e+07	2.82848e+07	2.58552e+07	2.90309e+07	3.06201e+07	2.2556e+07	4.9324e+07	3.97493e+07	3.08271e+07	3.18983e+07	1.91967e+07	2.87508e+07	2.74588e+07	3.77664e+07	2.81356e+07	3.47916e+07	1.86956e+07	2.15681e+07	2.05527e+07	3.4182e+07	2.38713e+07	2.38704e+07	2.18342e+07	2.30113e+07	2.27649e+07	1.98124e+07	2.02342e+07
5.75_504.3092m/z	504.309	5.75153	neg	155611	187898	150607	327546	956526	106259	1.18554e+06	311323	1.24113e+06	184932	603085	181551	438891	456887	424839	378332	305419	1.22748e+06	366843	1.05681e+06	328224	250311	334412	825437	288543	565723	286820	440116	395623	622212	350698	393020	374734	376707	358847	357312
4.22_326.0776n	325.07	4.22472	neg	829979	1.1863e+06	556517	484156	629483	1.38732e+06	761663	540391	685355	852090	873373	728011	800441	824325	791674	803039	1.18229e+06	868496	719681	13804.8	736711	647850	996463	785858	921168	813503	891932	683885	1.05628e+06	1.05497e+06	671890	703834	699511	666830	653982	671183
3.52_585.1250m/z	585.125	3.51642	neg	2.03475e+06	1.32485e+06	1.40584e+06	1.31103e+06	1.46944e+06	1.35383e+06	2.0598e+06	1.24069e+06	4.88063e+06	2.3695e+06	1.77186e+06	1.19988e+06	1.94421e+06	1.81982e+06	1.39446e+06	2.63011e+06	2.20535e+06	903552	2.67622e+06	1.32122e+06	1.95686e+06	2.04103e+06	2.31e+06	1.09357e+06	1.18328e+06	3.15395e+06	3.5168e+06	3.11983e+06	4.95363e+06	2.63721e+06	1.53659e+06	1.60595e+06	1.55217e+06	1.511e+06	1.50671e+06	1.53626e+06
4.03_457.1128m/z	457.113	4.0274	neg	8.29828e+06	1.32033e+07	1.1206e+07	6.98557e+06	7.14875e+06	1.89782e+07	1.04559e+07	1.01944e+07	1.14963e+07	9.41054e+06	8.20777e+06	7.36553e+06	1.01596e+07	1.04074e+07	1.17518e+07	1.3114e+07	1.30219e+07	1.19141e+07	1.07429e+07	1.24427e+07	9.30358e+06	7.8054e+06	1.09472e+07	8.57659e+06	1.02353e+07	8.6476e+06	7.98314e+06	7.94955e+06	1.14915e+07	1.03947e+07	8.89457e+06	8.63019e+06	8.38216e+06	7.71118e+06	6.90828e+06	6.99312e+06
1.90_457.0770m/z	457.077	1.8994	neg	266757	353921	7280.9	424248	1.21485e+06	149318	823594	196611	1.09096e+06	520766	878622	582736	976145	651709	1.18744e+06	419277	293071	304511	355557	442060	87474.8	90091.7	255211	270000	71723.9	1.01574e+06	779297	547092	1.05602e+06	1.01589e+06	540739	557770	538108	548659	551525	552904
3.65_433.1124m/z	433.112	3.65487	neg	1.42689e+07	7.12696e+06	4.97743e+06	6.54209e+06	3.13655e+06	6.63631e+06	2.72458e+06	9.74636e+06	4.72573e+06	1.22049e+07	4.48193e+06	5.45179e+06	6.11807e+06	6.25341e+06	2.02729e+06	4.48817e+06	2.20879e+06	959157	8.84453e+06	2.31527e+06	2.24847e+06	4.28054e+06	2.77693e+06	5.96811e+06	7.87206e+06	757591	729096	1.54074e+06	3.3922e+06	1.50953e+06	4.30818e+06	4.35012e+06	4.22103e+06	4.1441e+06	4.02314e+06	4.15628e+06
5.11_287.0913m/z	287.091	5.10627	neg	148175	228305	69607.5	300197	146899	174385	368599	348439	141093	339034	108291	12064.9	170016	181350	164078	6458.58	0.0166553	2890.16	2.91394e-05	817.601	2402.78	4242.92	2.91394e-05	1691.49	440.751	2.91394e-05	2.91394e-05	503.04	857.624	2.91394e-05	50736.9	53085.4	49395.3	60731.5	54507.7	49870.9
2.95_121.0291m/z	121.029	2.9502	neg	23957.9	26678.5	23095.1	18436	24652.2	35169.2	35039.5	36375.3	31584.9	36077.7	25088.5	27929.6	26635.1	27090	18121.2	26350	26273.2	22715.1	27193.2	37592	29262.7	29109.2	23188.7	30515.7	36238.6	32865	23836.3	25867.1	21647.3	29573.3	19737.8	22952.7	22935.5	23744.1	22304.1	26560.3
3.70_403.1026m/z	403.103	3.7026	neg	160814	74607.7	80565.4	65627.1	242035	125827	166681	151534	107565	138237	90419	96591.2	114979	117320	62266.5	79165.9	132314	31938.3	101900	37548.7	38748.1	65219.8	61742	79779.7	109992	30535.6	42069.4	44429.9	51393.8	87806.4	69304	72570.9	78620.3	69415	67621.6	71213.8
5.44_474.2619m/z	474.262	5.44033	neg	208429	122013	69385.7	142218	411833	50650.5	651800	295945	468812	113256	572500	13461.7	234337	245641	133132	200245	69059.2	1.73327e+06	213533	1.10768e+06	153569	115445	173941	365658	158394	721628	94146	221164	267105	188373	208491	218183	204963	207088	198097	202609
3.55_419.1333m/z	419.133	3.54963	neg	60929	29345.4	68042.9	38526	48200.7	113659	15566.8	28422.6	13567.6	12535.4	31495.8	63653.2	46630.6	44314.3	64423.9	255226	131623	6129.36	363547	78599.7	412143	380349	383607	60320.9	63916.8	214831	832069	27803.3	340647	229763	80111.9	82073.3	79787.5	74689	74703.2	69415.4
3.53_301.0703m/z	301.07	3.53315	neg	136259	175736	69170.4	39857.6	21227.6	218123	73718.9	64590.5	49121.1	48848.1	67501	202100	110230	97911.6	171460	7990.44	81308.7	8878.32	32495.1	31064.1	24467.6	44094.8	32291	29964.9	41750.4	6892.86	13775.4	21019.6	97505.9	10857	52367.3	49581.1	48831.1	54047.4	51242.6	47416.8
3.90_593.1538m/z	593.154	3.89673	neg	13222	9508.01	8175.19	6684.98	23565.7	10734.1	15275.5	8832.53	49017.7	68406.5	5732.24	19067.8	17547.6	18040.6	12314.1	8480.84	6113.55	14667.5	4481.79	5417.75	4190.09	5213.95	4608.4	8410.41	6358.98	38362.5	3171.91	5593.47	6694.9	5930.17	13601.9	7963.66	8980.13	8903.06	9926.81	7459.9
3.65_581.1490m/z	581.149	3.65487	neg	39709	20218.6	34012.3	66327.1	62648	37636.9	48234.1	25517.7	36276.4	49924.6	23210	66865.2	59914.9	50466.2	157403	68799	26948.7	29957.3	41317.7	25004	73452.1	70628.5	40223.6	23308.4	33605.1	60260.7	80762.3	22942.7	68858	20766	42904.2	31573.5	37206.2	32634.7	33022.4	32346.8
3.16_505.0997m/z	505.1	3.1593	neg	1.11062e+06	1.02261e+06	133726	364586	526573	477716	531545	5.55406e+06	371475	1.50304e+06	636771	447416	953019	1.00366e+06	167632	921428	1.21583e+06	740730	1.54761e+06	485960	418999	738749	426702	1.51796e+06	1.9658e+06	647617	328890	1.67112e+06	567521	180685	682864	701313	681013	629213	598912	557377
11.13_383.3525m/z	383.352	11.1347	neg	30032.5	73369.4	43111.1	24467.3	40789.7	75875.4	36960.4	68919.8	44280.8	58093.5	45188.1	44310.4	60517.6	60004.4	110180	131827	96165.3	140990	35543.1	145180	85767.7	45632.6	93009.5	210007	88758.2	58059.7	27742	14518.8	24022.2	52201	92335.5	95613	102267	99709.5	79894	85891.6
8.82_444.3595n	489.358	8.8191	neg	85109.8	210457	721044	86145.1	79997.1	2.91394e-05	18946.7	42101.7	17577	21064.7	2.91394e-05	2.91394e-05	85496.2	91196	2.91394e-05	3497.45	12675.1	20244.3	16093.8	2.91394e-05	27512.5	23020.8	2881.06	28237.9	17258.6	2.91394e-05	2.91394e-05	2.91394e-05	2.91394e-05	2.91394e-05	26128.2	22931.5	22593.7	20514.9	11654.7	13722.7
3.71_265.0504m/z	265.05	3.71048	neg	42056.8	81184.5	50478.6	47814.6	33887.5	78720.4	80037.3	69756.2	71977.4	106749	53187.6	39524.8	58884.9	62479.9	49919.9	24209.1	14604.5	28760.4	26514.1	32865.5	26306.1	29151.4	28861.5	28540.2	40475.9	14775.3	36033.1	27277.9	41989.7	26905.3	41384.7	39734	42609	44367.3	36857.6	40397.7
2.79_463.0892m/z	463.089	2.79495	neg	326593	431084	63261.3	157736	155491	54137.1	1.0248e+06	383978	537447	199830	45941.1	41939.5	260557	275321	33041.2	88983.4	178336	203581	134481	703402	174060	288709	163761	394914	157484	72713.9	65252.2	63668.3	187709	100609	191043	169213	161975	168593	162445	160769
6.27_540.3304m/z	540.33	6.2673	neg	1.00222e+06	1.63253e+06	485650	918463	2.21255e+06	1.88545e+06	2.87741e+06	1.43964e+06	2.23796e+06	1.06636e+06	2.69715e+06	477649	1.79184e+06	1.86462e+06	2.13176e+06	1.95364e+06	2.25875e+06	2.50627e+06	3.17801e+06	1.52005e+07	2.6093e+06	1.9742e+06	3.26789e+06	4.09361e+06	2.77028e+06	3.14633e+06	1.08512e+06	936902	3.01727e+06	4.66116e+06	2.24583e+06	2.43507e+06	2.30418e+06	2.27751e+06	1.94819e+06	2.0843e+06
4.03_397.0920m/z	397.092	4.0274	neg	51732.6	95100	81778.8	43911.9	43181	148454	83306.6	64184.4	89740.4	96532.3	47679.3	54446.4	75410.5	78534.5	84756	135668	136206	133252	113181	116385	106625	102925	132011	90050.5	119618	94909.7	90534.7	79691.5	120393	129552	73311	76439.4	82448.1	77183.4	71714.7	73180.4
3.98_131.0495m/z	131.049	3.98153	neg	126660	202905	116797	50690.8	107049	98750.1	176290	146073	155301	109086	32144.1	130936	111876	117608	32281.1	153665	92733.9	92183.9	142899	5135.04	108881	102989	123048	192849	190541	89250.4	155999	168582	197404	225288	110527	105178	106941	101394	102982	103654
0.68_675.1433m/z	675.143	0.677433	neg	2739.85	3736.15	3647.12	6888.67	6438.97	700.972	8564.08	2307.98	211.94	62.4945	4367.15	12620.2	6306.46	6096.6	2.91394e-05	16251.9	37457.3	20465.5	7232.04	16964.9	51752.8	34376.8	92594.9	15789.2	16170.7	6127.04	6193.21	10548.5	2942.64	9064.11	16380.1	11026.8	11206.3	9537.22	5084.81	8368.34
2.86_651.1551m/z	651.155	2.85675	neg	2.91394e-05	7069.84	10560.7	1395.23	1796.62	12890.9	18573	25466.5	23744.7	2.91394e-05	65893.4	39585.4	29420.6	18874.2	46716.8	2.91394e-05	2.91394e-05	2.91394e-05	2.91394e-05	2.91394e-05	1388.11	13119.5	1408.87	9985.53	6955.04	41245.9	17214.8	28460.5	465.807	3700.29	10237.8	9765.41	7902.88	9930.47	11559.3	13566.1
10.30_815.5605m/z	815.561	10.3002	neg	14132.6	10398.4	39005	8848.78	10732.5	61723.6	1270.36	2392.69	2.91394e-05	3664.12	42844.1	206710	54121.7	48196.2	133054	28223.8	122083	46271.1	15348.7	53032.3	58633.4	55551.4	79134.2	31829.7	35171	24274.1	71220.1	3303.96	46278.7	76771.2	56634.6	50719.4	57031.4	53203.5	35684.7	44017.2
2.83_329.0672m/z	329.067	2.83315	neg	24114.5	24324.1	8188.7	9261.28	12335.8	12602	6601.21	17867.1	12298.1	25372.8	19457.3	10939.9	15456.7	15755.6	10024.4	27476.1	9792.08	26782.3	22665.4	23492.7	13813.8	15762.3	19526.5	20340.5	24596.3	12482.9	15907.8	13144.8	38072.1	23714.5	15900.5	16859.4	13526.6	14095.6	12715.8	14035.7
2.94_221.0808m/z	221.081	2.94252	neg	1.35281e+06	1.33509e+06	1.02961e+06	1.01027e+06	1.23687e+06	1.77969e+06	1.51926e+06	1.56877e+06	1.3379e+06	1.64141e+06	1.1611e+06	1.16029e+06	1.28902e+06	1.30995e+06	1.08574e+06	1.27716e+06	1.22046e+06	967357	1.22867e+06	1.328e+06	1.17706e+06	1.20311e+06	1.11072e+06	1.21984e+06	1.4166e+06	1.21248e+06	965696	1.11627e+06	1.00991e+06	1.01586e+06	994036	1.03187e+06	992756	953862	910255	933117
7.44_443.3524m/z	443.352	7.44475	neg	932534	315194	612295	422085	473570	20462.3	98306.2	213709	76238.6	141397	14113.8	11798	222504	237323	52.6818	230539	118967	94618.4	170325	82933	523322	527969	139084	288616	294248	7846.32	50445.2	15308.7	19563.7	17345.9	139821	149185	149783	141819	136039	145481
4.35_290.0778n	579.151	4.34667	neg	627325	230118	330876	579045	493994	1.60102e+06	806771	481559	441105	402587	470124	433502	557510	555397	545780	229678	307709	156911	297646	256708	189163	230195	202991	251501	268868	498221	366981	286949	355883	304740	315366	308379	321177	313835	311251	304840
3.53_883.2302m/z	883.23	3.53315	neg	121084	49284.8	229350	92886.5	210184	225787	33747.3	22018.2	74970.8	21900.6	1.09784e+06	591088	309486	225010	216336	1.96626e+06	2.70824e+06	106551	315068	29996.8	676879	510843	672022	52075.9	41438.2	254954	399808	187584	38605.6	357596	292935	281607	277502	263577	262512	249259
3.89_597.1279m/z	597.128	3.8889	neg	12769.5	11522.8	13793.8	6403.81	16173.3	7818.35	1936.65	2828.44	2849.03	3136.51	30213.6	25849.8	16133.4	12423.1	27617.1	73344.1	13741.8	15812.1	32885.2	13897.1	33852.2	25464.1	39028.4	31242.4	36177.7	31794.8	20141.6	36518.1	65629.2	35302.3	15334.5	17539.9	15316.3	14212.6	18003.6	11023.5
6.27_480.3087m/z	480.309	6.2673	neg	245332	407485	136461	230924	594794	476248	778282	376392	596830	265888	715866	114845	472342	493023	549631	505827	601149	745026	874979	4.60092e+06	730585	544878	931795	1.16637e+06	761194	909486	286586	246099	852137	1.35476e+06	608300	656488	637423	640361	560195	605796
2.02_344.0367n	325.019	2.0213	neg	186328	513867	6890.44	151046	11188.3	30559.4	1.75612e+06	574448	56074.3	2.23439e+06	21096.7	56941.6	385747	410475	2667.34	11159.5	34575.3	178331	177699	1.58463e+06	58248.9	138984	41242	236273	377567	2760.25	6857.97	41857.7	225514	83500.5	264955	234433	220209	199759	171207	172042
3.17_477.1035m/z	477.104	3.16805	neg	1.71644e+07	9.36656e+06	5.33885e+06	1.09778e+07	9.40633e+06	2.25651e+07	5.15129e+07	4.66338e+07	4.62731e+07	3.64475e+07	1.74495e+07	1.0273e+06	1.88645e+07	2.0033e+07	3.51425e+06	2.3246e+06	2.15467e+06	2.76267e+06	1.56858e+06	8.94667e+06	2.10887e+06	2.74043e+06	2.12767e+06	6.49847e+06	6.44193e+06	1.84878e+06	1.75022e+06	2.78601e+06	2.07398e+06	3.61111e+06	7.27242e+06	7.64292e+06	6.82108e+06	7.21952e+06	7.25365e+06	7.12974e+06
2.72_151.0394m/z	151.039	2.71992	neg	24313.1	12301	26170.1	18881.9	19477.5	14975.3	15338.1	12461	12646.8	14653.9	13458.4	17208.5	18305.9	17419.1	26528.2	19763.9	15680.3	26221.3	21552.5	28700.2	24907.3	34128.1	44597.3	21503.2	16297.3	21191.3	14036.2	15759.3	22902.2	15252.6	15570.5	17589.2	19054.9	17200.3	20740.6	21012.5
8.55_770.5000m/z	770.5	8.54598	neg	4532.91	2477.91	6803.76	2326.33	10591.7	2.91394e-05	10325.8	3329.59	3607.75	4243.46	268821	4905.61	40476.8	40719.7	86964.6	11722.6	57856.5	14645.2	35287.7	33699.6	93065.4	95832	73729.2	102235	84743.7	167136	72013.3	15628.1	110309	218793	40926	45784.7	46475.2	59276.5	30792.6	41985.2
4.38_269.0823m/z	269.082	4.38477	neg	20112.8	33635.7	6758.19	8347.64	8520.05	8665	17343.5	17418.5	13633.3	8980.62	6169.97	9350.56	12433.7	12421.2	7791.58	3613.58	7932.51	5377.53	4585.34	4227.71	3594.85	4935.85	1760.74	8782.79	7008.19	5603.29	5358.89	5383.75	5878.46	7471.51	8526.7	8037.12	8084.24	7324	7021.33	8785.76
10.43_760.5585m/z	760.558	10.4285	neg	45852.4	89888.7	82429	40988.8	71144.5	270956	51519.6	72415.6	16597.1	56551.4	66931.6	130152	83432.2	82096.5	27307.1	91511.4	152077	310168	128734	380473	207568	155298	192988	160351	155466	31157.8	33354	6342.56	94324.6	55357.3	109521	114720	128632	119697	97043.6	90994.3
3.55_547.1453m/z	547.145	3.54963	neg	19293.4	20087.2	24897.1	33962.1	12895.8	42737.5	8690.91	12382.4	2400.62	17064.6	28257.5	11042.2	870526	926849	33486.9	28482.2	60016.9	4317.83	43604.8	6.99656e+06	73214.7	103727	46980.8	14370.6	15979.7	7.89683e+06	1.45867e+07	1.1503e+07	196143	24216.1	1.34785e+06	1.33851e+06	1.32666e+06	1.29683e+06	1.16063e+06	1.20016e+06
2.68_153.0553m/z	153.055	2.68182	neg	4507.78	3942.69	11644	8836.81	7621.02	4035.5	2298.76	2003.98	17198.3	3372.71	5600.44	3413.29	5993.95	5899.81	2706.44	26476.5	2078.58	5584.4	50940	3499.71	4145.71	4710.27	4418.62	21506.8	21033.7	8065.52	3389.31	6436.13	19872.2	12729.8	8008.7	6254.37	7484.37	7166.34	8468.64	8942.48
3.89_457.1154m/z	457.115	3.8889	neg	19250.1	55490.8	10567.1	2751.79	16045.7	20985.7	26246.7	25522.7	13954.3	19209.4	3672.59	25464.8	22589.9	23661.3	22693.4	109933	43481.8	68600.2	205854	72844.4	33561	30983.6	27739.8	41370.1	51944.1	43225	59012.6	24431.3	70527.1	61647.1	16034	18752.9	19000.5	17269.1	14001.3	13169.8
3.88_571.1443m/z	571.144	3.8812	neg	936690	155002	969291	592130	789345	1.69075e+06	3.48306e+06	2.61357e+06	5.90763e+06	2.06436e+06	766754	1.47128e+06	1.55028e+06	1.59811e+06	741405	369335	705992	186269	340434	160155	401336	486426	468764	238627	216051	267651	439862	291442	271246	1.55585e+06	810333	810976	819231	824850	768587	770649
2.83_559.1254m/z	559.125	2.83315	neg	582292	550216	370076	410147	513529	539458	596465	531331	622352	574178	438410	645063	549095	534535	560902	477134	440444	506946	482162	568040	317505	401122	277138	478176	494779	476971	352207	392856	558039	434730	423955	408067	418524	371083	362277	375941
2.94_152.0467n	151.039	2.94252	neg	229446	144685	180956	111766	131645	191022	156814	149619	148664	167973	106492	128087	143133	146664	116298	117193	114443	103024	108574	123760	117954	128362	104099	125110	152202	144733	103107	129109	107295	98671.9	101380	100366	98167	106725	100006	101059
2.87_311.0550m/z	311.055	2.87225	neg	39164.4	97786.4	44821.9	39193.5	36259.2	101394	311408	426293	111970	122215	128663	181916	115320	119851	18915.9	23103.8	68905.1	67914.3	62739	19246.3	108292	192971	61953.4	93844.3	123353	55876	57752.5	109603	2.91394e-05	36255.9	76310.2	76383.5	76069.2	70033.1	62636.7	65989.5
3.60_611.1058m/z	611.106	3.59943	neg	92039.3	946164	520720	461522	152581	486011	83606.8	56491.9	50949.8	171199	257168	290067	299197	307427	735540	8204.44	13291.8	40.2896	849.668	1404.73	13146.5	4482.24	4774.4	180762	290732	4445.61	17668.8	17467.6	7027.98	70890.9	107986	114906	114713	104806	114500	115213
3.94_577.1569m/z	577.157	3.93572	neg	20325.9	30308.9	47519	18149.1	17568.8	43868.7	8505.43	2.91394e-05	26934.6	4293.73	9185.13	2166.53	16299.4	17386	15664.7	8370.71	5904.41	2291.22	502.34	2.91394e-05	38.4947	2.91394e-05	558.705	2.91394e-05	2.91394e-05	2.91394e-05	2.91394e-05	2.91394e-05	1289.02	1183.62	7856.76	4839.15	5918.86	3660.87	3909.23	4802.27
3.02_465.0674m/z	465.067	3.02347	neg	2.93556e+06	6.19024e+06	3.91001e+06	4.65488e+06	2.9597e+06	7.19532e+06	2.77421e+06	2.88768e+06	3.36647e+06	6.27934e+06	2.6726e+06	7.72476e+06	4.87311e+06	4.52163e+06	4.38921e+06	4.29537e+06	7.14593e+06	1.22596e+06	8.13212e+06	3.17748e+06	6.18027e+06	5.56392e+06	5.30391e+06	4.79374e+06	5.65575e+06	9.35519e+06	6.62822e+06	6.39698e+06	5.45475e+06	6.81753e+06	4.87701e+06	4.94737e+06	4.75666e+06	4.63543e+06	4.38325e+06	4.37373e+06
2.75_197.0446m/z	197.045	2.7504	neg	49432.9	91497	120364	60842.9	73410.5	77764.4	82743.6	76560.1	80270.8	144628	63030.1	79940.4	80643.3	84788.1	19420.8	183799	133860	247849	150542	232489	155767	169505	118396	68517.9	74627.5	181010	124324	133469	141220	140094	81710.2	90375.9	97524.5	102144	108252	120249
2.83_381.0966m/z	381.097	2.83315	neg	602944	511914	455100	429496	581827	678577	729641	734833	562742	846537	472141	272508	524497	553216	316027	653983	400029	654462	666863	647210	408164	480809	418148	576020	687263	393385	336788	458036	632377	395395	427478	434002	444775	411881	392991	392655
2.01_419.1186m/z	419.119	2.01368	neg	23851.6	75390.9	63075.9	38249.2	8456.74	41233.4	10212	3890.98	19000	7834.22	230959	4517.04	36737	39153	22693.3	2.91394e-05	2831.74	2.91394e-05	2.91394e-05	75.6095	1274.42	764.283	3024.13	2.91394e-05	2.91394e-05	2.91394e-05	2987.29	3067.08	2.91394e-05	358.099	11558.9	12469.2	8902.91	11321.9	8345.8	12087
3.28_211.0392m/z	211.039	3.28378	neg	782204	868847	884496	648840	567795	1.62425e+06	707006	764350	830539	1.10258e+06	492060	614609	706166	746818	332662	548378	255687	414007	425168	186322	284754	262528	285260	435115	680930	200888	340068	251932	267366	311232	357012	368640	366259	343199	337328	330838
4.22_488.1308n	487.123	4.22472	neg	8.51361e+06	1.22276e+07	6.20806e+06	5.05957e+06	6.47441e+06	1.47128e+07	7.36019e+06	5.60119e+06	6.6631e+06	7.7135e+06	8.17477e+06	6.3672e+06	7.85679e+06	8.07235e+06	7.25901e+06	8.19916e+06	1.0592e+07	7.90116e+06	6.58886e+06	136547	7.1137e+06	6.11829e+06	9.21621e+06	6.45652e+06	7.67183e+06	7.1365e+06	7.76947e+06	5.91929e+06	9.25649e+06	8.93871e+06	6.338e+06	6.31465e+06	6.22787e+06	5.68731e+06	5.11609e+06	5.12829e+06
2.48_865.1992m/z	865.199	2.47608	neg	1.12438e+07	1.02027e+07	8.92873e+06	8.26853e+06	2.06954e+07	6.7435e+06	1.20977e+07	5.108e+06	2.20995e+07	7.69284e+06	8.05287e+06	3.51063e+06	9.78226e+06	1.01026e+07	5.86488e+06	1.47938e+07	8.8579e+06	1.2633e+07	1.57285e+07	6.7497e+06	6.99113e+06	6.31042e+06	1.12228e+07	5.97989e+06	5.6085e+06	9.4612e+06	4.44645e+06	8.46264e+06	8.22463e+06	7.69305e+06	7.28563e+06	7.10195e+06	6.87614e+06	6.64841e+06	6.70146e+06	6.7605e+06
6.15_319.2276m/z	319.228	6.14657	neg	13557.9	15434.6	7091.67	31333.9	20756.5	2.91394e-05	59567.6	48118.5	21367.5	11194.3	2.91394e-05	2.91394e-05	15228.2	16243.4	2.91394e-05	8727.57	1532.45	5161.82	1081.22	9013.89	16148.1	15769.3	1301.54	28031.1	8220.7	840.01	365.973	6197.23	5773.81	437.792	8262.44	8218.06	8668.04	7346.6	8486.99	7660.43
3.99_319.0973m/z	319.097	3.98923	neg	1812.33	2.91394e-05	462.641	1559.15	1506.37	7144.63	24849.3	7013.79	20368.5	14705.1	3380.56	2.91394e-05	5870.65	6262.02	2199.36	1190.61	1089.42	16266.8	24.6445	4095.58	2307.59	2682.33	1429.65	4505.48	6824.29	3270.58	1451.4	2137.52	2464.17	2974.51	6111.1	4786.8	3298.37	3823.92	3317.93	3568.76
3.56_311.1139m/z	311.114	3.55802	neg	152225	78502	110333	126154	322370	95222.1	704324	158499	362731	174644	107452	156843	225511	204986	241395	42905.3	170766	20577.1	73901.9	114834	11357.6	24117	11269.8	479208	464057	71660.4	77211.1	98688	43868.3	56730.9	123761	127120	122131	125451	129228	127455
7.55_495.2733m/z	495.273	7.55143	neg	29921.2	28444.7	89247.8	10933.8	2.91394e-05	221887	3163.88	2.91394e-05	1676.64	9211.98	18204.1	42236.9	30328.5	32350.4	2.91394e-05	1510.2	73036.8	2.91394e-05	97040	25984	602.177	2.91394e-05	3858.35	2.91394e-05	1402.01	3979.89	11276.5	18023.9	78965	27140.3	16630.4	17946.3	14516.4	15557	14233.3	16914.2
4.62_199.0391m/z	199.039	4.61982	neg	19057.8	14868.2	51644.3	26912.1	39147.2	112040	52034.1	38016.5	44486.7	48603.9	47822.4	80050.6	56459.3	51662.8	86760.5	100015	89619.1	97692.3	94036.7	72861	72596.5	77258.6	74204.6	59852.8	73947.1	73049.3	76514.7	63241.4	64601.4	74119.3	60017.3	60525.2	60618.6	62727.8	56660	62669.8
2.61_455.0965m/z	455.096	2.61323	neg	63579.5	90067.2	62693.9	77070.3	145690	74255.2	118836	66034.6	184970	71482.8	85115.1	165725	128608	118026	296179	72478.8	59897.6	26894.3	68075.7	87502.5	94148.6	80022.8	95255.7	71161.9	81903	417447	231230	129894	148819	151048	86674.4	99864.4	98574	102706	107194	110032
4.33_577.1352m/z	577.135	4.33143	neg	284711	174503	244203	198380	664444	771053	530993	298956	245405	501563	615561	815591	461581	457488	839042	347110	691773	219068	232519	157428	83351.2	72865.3	120791	121813	194246	109738	113497	75193.3	103061	212303	305094	309307	298468	293309	281839	284148
6.85_297.2423m/z	297.242	6.8452	neg	32889.7	27420.2	52950.9	26321.8	19460.4	29041.6	15240.7	17429.7	21274.7	23137.7	19810.1	38232.2	27126.4	27982	27905.1	29338.2	26734.7	33953.3	30762.2	33562.7	38498.1	34452.6	34397.5	20414.2	19993.4	35629.1	30625.8	30859.8	34247.9	51461.6	24473.6	25753.6	22005.2	21758.2	24406.5	25952.5
3.90_927.1649m/z	927.165	3.90465	neg	2.91394e-05	27180.1	169814	8166.61	829.105	3.40717e+06	147598	22180.8	124958	130217	339.115	147433	353238	310430	116293	10262.5	41014.7	2.91394e-05	2.91394e-05	53.5377	2.91394e-05	2.91394e-05	2038.5	6809.34	5671.57	2.91394e-05	153.309	2.91394e-05	974.256	2624.37	36747.6	29747.7	44015.2	53146.7	47030.1	53500.9
3.88_209.0453m/z	209.045	3.8812	neg	2275.37	1393.77	1358.81	772.24	2406.73	4044.52	2026.92	1594.8	1829.82	2038.42	1496.76	3480.21	6694.5	2448.29	1158.49	822.899	3039.28	2756.94	4408.91	3198.21	2174.34	2939.82	3453.58	1932.89	2107.35	5006.65	2742.09	3873.45	3414.48	2338.41	2283.32	2652.53	2415.8	2754.33	2265.9	4673.12
3.52_767.1838m/z	767.184	3.52488	neg	86947	31877.3	173.559	96132.5	29655.6	3570.55	912914	1.8146e+06	145643	278249	11726.6	3733.91	229135	243142	2771.4	2.91394e-05	2.91394e-05	2.91394e-05	2.91394e-05	2.91394e-05	2.91394e-05	2.91394e-05	2470.24	1112.35	3237.16	2.91394e-05	2.91394e-05	3410.93	2.91394e-05	516.366	31656.5	32767.8	40806.6	31903.9	35162.7	34519.2
4.09_397.0919m/z	397.092	4.08867	neg	118609	164927	149080	96129.3	80367	146950	66191.8	77538.2	90010.5	54181.8	101369	80763.2	98521.3	101751	109170	72584	74124	94242.6	57958.1	108047	46804	30654.6	55717.2	66916.7	72768.4	64099.1	58928.5	69712.8	91865.2	93048.9	85724.1	81762.9	79517.5	76758.8	73335	71351.7
2.64_315.0709m/z	315.071	2.64373	neg	46663.7	59709.1	72714.5	74645.5	70330.6	67800.9	51545.8	40269.5	34270.2	44113.5	56749.3	33902.1	54128.5	55132.7	21007.2	82083	190892	160893	105423	108487	114064	191749	161546	61387.3	83889.3	46361.9	35388.3	71447.9	92282.7	54192.9	55562.9	59858.1	57021.6	55257.7	61938.3	61626.8
3.62_593.1515m/z	593.152	3.62295	neg	464007	1.02361e+06	1.37215e+06	761421	788115	745390	101382	95977.4	102889	141479	785297	596420	784595	808503	4.14159e+06	461505	254714	145669	87871.8	49132.6	274205	134743	348022	137235	229328	72726.1	265647	137455	131638	282761	376594	383668	375224	362012	335305	346356
3.87_300.0633n	299.055	3.86595	neg	40305	211946	55878.2	20479.5	19531.9	39742.2	132270	201278	101200	77545.1	38106.1	31081.4	71029.1	74170.8	41460.2	27673.6	24537.5	33119.4	23873.4	21244.7	19074.8	19153.2	25823	17656.3	22798.6	10473.1	20021.1	27411.5	28298.8	21817.8	32693.9	29820.3	33077.1	34745.2	31986.8	29094.8
6.41_680.3997n	725.395	6.41208	neg	4.14655e+06	3.66837e+06	2.00469e+06	1.94493e+06	2.42378e+06	1.11459e+06	1.56703e+06	2.24844e+06	3.46846e+06	2.95642e+06	3.24228e+06	1.61764e+06	2.89034e+06	2.96063e+06	7.42906e+06	3.12005e+06	2.22975e+06	4.38831e+06	3.52554e+06	3.02661e+06	6.09103e+06	6.0952e+06	7.455e+06	4.20765e+06	6.66087e+06	8.47496e+06	5.08438e+06	3.06301e+06	2.21389e+06	5.0986e+06	2.90131e+06	2.52876e+06	3.23369e+06	5.36317e+06	2.53191e+06	3.27247e+06
3.07_560.1337n	559.126	3.06525	neg	1.98568e+06	1.239e+06	1.27524e+06	1.16536e+06	1.82498e+06	2.0309e+06	1.61969e+06	1.45162e+06	1.24077e+06	2.00233e+06	1.85161e+06	1.85842e+06	1.63001e+06	1.6454e+06	1.6571e+06	2.78541e+06	1.78732e+06	1.0279e+06	1.6243e+06	1.23483e+06	1.4543e+06	1.54946e+06	1.05756e+06	1.6637e+06	1.87662e+06	1.65056e+06	1.55212e+06	1.58903e+06	1.89731e+06	1.51728e+06	1.41861e+06	1.43891e+06	1.38327e+06	1.25765e+06	1.18817e+06	1.16166e+06
7.03_321.2426m/z	321.243	7.02688	neg	16962.7	10469.2	33238	22392.6	14161.8	79016.6	54822.8	33308.6	38031.5	41999.5	7629.54	40934.6	29927.1	31629.5	3978.03	13350.1	88459.7	28075.1	118957	66828.5	31738.5	35697.7	31379.1	8851.31	4272.1	11743.3	17254.5	152220	24057.2	24559.1	26625.4	28192.5	23975.8	27037.7	26995.8	25479
3.28_298.0467n	279.029	3.28378	neg	55722	60187.6	58152.3	50056.7	43380.9	148726	69107.4	70964.3	79118.8	97247.5	43992.3	62964.7	60896.4	64312.5	33200.6	52024.6	25340.9	45519.8	48298	14232.1	31117.4	27952.5	30239.1	46252.7	72096.8	17836.2	41592.2	29049.7	30523.8	43885.3	34008.8	37864.8	41298.1	39642.2	41422	38701.7
11.42_775.5388m/z	775.539	11.4154	neg	197753	72455.2	228871	133972	10966.8	78462.9	23623.3	41684.3	2.91394e-05	46096.6	18919.7	80475.7	80118.3	79571.9	83071.4	198807	124889	193407	95194.6	168360	223245	167488	217890	261937	264023	19369.8	18648.8	1814.19	32324.3	31665.8	90515.2	105107	114897	120810	81089.3	78955.5
4.81_523.1032m/z	523.103	4.8103	neg	10415.9	67516.7	1.53342e+06	327623	25824.3	5.67708e+06	81828.4	472587	404170	46300.2	220214	812318	668438	701134	62050.7	58294.5	13960.4	2.41053e+06	273501	419664	15760.9	28785.7	5857.49	1.0872e+06	1.21165e+06	24072.7	64901.7	62177.6	94597.3	73478.2	482100	483594	467497	459203	484370	480916
9.62_591.4636m/z	591.464	9.61678	neg	31364	125215	106241	52830.3	2.91394e-05	90204.7	14958.4	7440.97	2.91394e-05	62611.2	82783.7	277084	77331.3	82293.8	2499.8	76377.8	39926.2	161716	101264	43343.7	10434	52961	38981.2	6391.66	9046.24	33510.8	178104	648142	374744	181948	66036.1	66542.5	72398.8	70576	58135.3	53589.4
3.94_416.1094n	415.102	3.93572	neg	1.0817e+07	1.31558e+07	1.33818e+07	6.95811e+06	7.13291e+06	1.73036e+07	5.8326e+06	4.07343e+06	1.1269e+07	3.85131e+06	5.93426e+06	3.16906e+06	7.58333e+06	8.04307e+06	8.14996e+06	9.61258e+06	7.04708e+06	5.76107e+06	5.39438e+06	5.26176e+06	2.74173e+06	2.43198e+06	2.80783e+06	2.45505e+06	3.81601e+06	2.35137e+06	1.42211e+06	1.10125e+06	4.93038e+06	2.09609e+06	4.02334e+06	3.90558e+06	3.7811e+06	3.47573e+06	3.23224e+06	3.15172e+06
2.57_335.1337m/z	335.134	2.56752	neg	25430.7	15506.1	60903.3	21943.2	52966.3	21186.5	8868.89	2.91394e-05	4172.16	2.91394e-05	33484.8	31698.5	25591.6	25014.5	43919.8	104595	28914.6	41186.3	35457.1	7068.19	82203.7	62511.5	84218.4	5275.87	8154.46	29325.9	31337.3	21752	150878	56847.2	26554.5	27876.6	24615.4	28620.1	28779.1	29554.7
3.98_533.1645m/z	533.164	3.98153	neg	36166	27239.1	39202.5	86065.2	40442.1	24078.9	29919.6	25969.1	398439	197600	2158.74	55978.9	69369.9	71310.1	36263.3	8319.39	4405.88	1423.08	2753.85	7903.94	4882.09	5805.37	935.735	3602.48	3526.55	3102.31	12520.6	15261	3931.35	4115.4	21597.4	19395.1	24709	25248	35484.5	27458.8
3.73_583.1108m/z	583.111	3.73407	neg	55910.7	209808	123746	55891.4	62190	162134	39186.2	151801	97031.2	93796	94442.1	112475	108074	103790	125641	167018	301029	79763.1	105387	37243.9	75774.5	51786.9	83632.6	241803	352701	106688	78477.6	130082	92518.7	49353.5	104863	98160.7	97391	110488	115257	125380
1.79_241.0342m/z	241.034	1.7851	neg	237380	391848	924424	965720	688605	983727	512862	552535	243682	924369	411927	426283	623078	609721	304037	744561	939142	98285.5	337748	347014	733556	307194	908300	486218	513562	525263	593010	1.86495e+06	458159	1.10094e+06	500468	532809	515970	562428	619864	615127
6.97_841.4834m/z	841.483	6.96593	neg	8089.49	3112.2	8686.2	2830.23	2.91394e-05	15440.4	2136.2	29199.5	1281.4	1517.61	2.91394e-05	2461.34	5948.04	6344.57	2.91394e-05	2316.43	34247.6	5221.77	4779.93	7457.22	57872.4	79985.5	25492.6	65519.2	55832.9	2.91394e-05	2.91394e-05	2.91394e-05	3709.88	33203.2	7970.06	10805.6	12451.2	11556.5	11418.8	16517.4
2.94_205.0498m/z	205.05	2.94252	neg	631249	805104	520306	507064	672596	888079	806484	842937	681902	837117	659752	564004	681710	693295	647099	669847	653329	558563	656400	825380	714619	804757	639095	752913	823371	692305	545119	655756	600172	581844	531552	565653	558803	566505	532019	574314
3.62_451.1225m/z	451.122	3.61508	neg	19455.6	12577.6	39524.9	35796.2	19607.5	13351.4	3179.45	13255.5	1495.76	6213.58	14421.8	15845.1	19528.6	19912.1	16124	111411	167417	87052.9	223780	233431	63264.3	164719	97623.8	154235	145504	18135.2	46221.5	78204.2	71239.8	124687	35524.9	32215.6	35804.6	45029.9	39391.7	37992.7
4.04_344.0703m/z	344.07	4.03502	neg	57213	2884.11	34071.4	60391.5	88619.1	24867.2	44515.4	13971	24526.1	6676.31	56408.3	37608.8	43375.6	41435.4	94802.3	52067.9	109592	34962.1	110074	97003.3	28453.3	53453.2	16055.4	173153	158242	14823.6	529635	118762	20370	33738.3	49933.6	46561.6	48874.2	55700.2	70246	69063.1
4.13_515.1190m/z	515.119	4.12678	neg	24463.8	38089.3	42820.9	22647.8	22948.8	28594.9	23170.5	29932.9	18750	18880.5	57752.3	27089.2	28415.5	29138	37691.9	16464.6	31198.4	10168.2	9106.9	12538.3	5356.08	3853.69	5008.55	13993.3	14575.3	27613.5	11183.8	21055.8	14755.7	15185.9	20008.6	24014.4	18449.9	21016.8	20435.1	19705.9
2.64_513.0886m/z	513.089	2.64373	neg	6966.76	12366.3	5426.52	7862.29	8796.52	5374.34	8686.69	6071.39	9911.1	5637.67	9758.38	22132.9	13907.5	12543.8	20899.3	45161.8	313392	21371.7	63702.8	18891.8	28866.9	20498	83570.7	20526.1	12014.2	38854.1	49039.8	20308.8	20086	37696.9	17351.8	22435.7	17137.9	18477.6	19671.2	18203
4.80_711.1747m/z	711.175	4.79507	neg	7024.19	27233.3	865.354	32459.1	4329.25	11446.5	29477	55355.7	21499.3	14398.7	3942.15	19300.7	15977.4	17042.6	3870.26	1836.91	2.91394e-05	27892.7	2507.53	226259	19.5186	537.092	2.91394e-05	54620.3	41174.4	2.91394e-05	1340.15	2651.35	62.7457	1114.28	16496.4	15979.3	18024	13617.8	17660.2	15501.1
2.75_123.0082m/z	123.008	2.7504	neg	4009.48	9079.93	7111.73	4086.94	6008.13	4968.82	6325.9	6808.88	7142.6	8384.16	3986.95	6166.12	6242.2	6184.16	4215.56	8364.26	6903.87	8040.46	7120.32	9636.26	5761.62	6566.07	6344.1	4361.74	4039.18	11401.3	9057.27	7823.07	8422.45	9210.39	5784.36	5576.13	5335.66	5395.25	5615.17	6214.39
4.23_477.1403m/z	477.14	4.23235	neg	124330	162412	88624.4	95595.5	92270.6	76976.9	95495.6	155253	129914	68070	221651	89549.2	150567	148172	171481	191910	421737	225783	376385	253352	282013	268512	318747	196569	163371	1.26237e+06	466376	551683	389437	476046	160103	193882	190712	186316	211110	195607
3.82_307.0808m/z	307.081	3.82047	neg	20899.1	9948.52	8778.78	17728.5	47092.2	12051.4	25038.5	20257.4	33391.1	16167	140731	42416.4	77111.1	68364.9	196933	147007	166752	652746	281777	334713	200231	285058	127652	287215	255027	1.00361e+06	242622	536906	373921	223040	137345	141411	139329	136234	144548	146567
4.53_270.0518n	269.044	4.52955	neg	7.83366e+06	1.74352e+07	2.30431e+07	1.08997e+07	1.91293e+07	7.11896e+07	1.32455e+07	9.64411e+06	1.32589e+07	1.2167e+07	1.099e+07	2.93673e+07	2.25379e+07	2.10196e+07	4.74056e+07	3.0787e+07	2.90158e+07	2.72236e+07	2.93201e+07	1.22383e+07	9.86759e+06	8.57045e+06	8.79481e+06	1.51566e+07	2.43138e+07	6.40115e+06	1.54867e+07	1.57151e+07	1.4018e+07	1.6337e+07	1.63879e+07	1.75747e+07	1.83292e+07	1.91798e+07	1.76496e+07	1.8873e+07
2.92_235.0602m/z	235.06	2.91873	neg	181483	636322	85639	211463	211232	647954	1.24242e+06	1.33445e+06	687535	928488	285089	610803	580964	577467	926641	113261	104007	289423	109658	310508	116514	284158	35585	605591	514519	202723	213618	119987	158408	78519.6	306989	311367	294716	303815	249227	255193
3.80_315.0858m/z	315.086	3.8048	neg	2804.48	6039.44	4877.79	6328.17	7723.51	13532.3	3049.82	5007.73	5529.45	2621.86	85666.2	144648	116703	79138	682234	75820.2	467623	136778	239765	19867.5	317041	170244	52402.9	14428.2	11992.4	535908	133434	144325	70049	225699	94781.3	94733.4	96827.2	94395.2	100422	100383
4.41_576.1508m/z	576.151	4.40763	neg	391669	553336	37328.3	400237	741832	3405.65	3.11082e+06	836148	1.34795e+06	1.81239e+06	42921.3	7538.84	623943	664383	14397.2	40894.8	24415.5	19469	47158.2	32326.2	7882.2	10357.8	7716.59	32348	36615.5	74223.7	36983.9	13684.4	21245.3	25916.7	260998	256063	258204	257081	253732	250749
3.03_635.0887m/z	635.089	3.03183	neg	1.65296e+07	3.87676e+07	2.34574e+07	2.7553e+07	1.94203e+07	4.89831e+07	1.69816e+07	1.61377e+07	1.92013e+07	4.48431e+07	1.57132e+07	5.64915e+07	3.18233e+07	2.93576e+07	2.74444e+07	2.87796e+07	5.12831e+07	7.99529e+06	4.46079e+07	2.0154e+07	4.61651e+07	4.31315e+07	3.80986e+07	3.54666e+07	4.22801e+07	7.42267e+07	4.95957e+07	4.77053e+07	3.57098e+07	5.10792e+07	3.35615e+07	3.47559e+07	3.19933e+07	3.24271e+07	3.12001e+07	2.91152e+07
2.79_947.2455m/z	947.245	2.78733	neg	41103.8	14068.6	23212.8	23701.2	38926.8	2.91394e-05	1849.24	3673.6	6644.72	3777.05	60037	26320.5	22429.7	21799.1	36068.5	82391.8	61024.4	9455.97	17191.1	11894.2	33883.4	28114.1	67247.3	23100.3	30498	46677.5	30836	40355.3	176927	30190.5	21881	27125.1	32660.3	28189.2	25826.4	24836.4
9.16_842.5564m/z	842.556	9.1608	neg	231849	291355	830495	543551	685745	301877	384149	328863	410097	478628	4.49968e+06	814641	925886	951622	867048	771828	1.20948e+06	504335	730209	572234	2.15648e+06	2.05316e+06	1.10232e+06	1.56442e+06	1.47638e+06	2.01497e+06	1.37692e+06	1.00308e+06	2.77615e+06	3.76518e+06	1.14522e+06	1.11127e+06	1.09813e+06	1.09909e+06	983692	1.00231e+06
2.02_481.0993m/z	481.099	2.0213	neg	2128.53	8714.66	4951.3	4275.48	8587.85	4828.4	7566.85	4195.99	6480.67	5499.86	5852.21	3439.47	6095.3	5648.15	4119.87	33048.3	4276.75	18103.2	23123.8	4562.12	16429.3	12578.9	16879.6	8770.2	12497.8	56896.2	32556.6	29580.5	13736.3	14021	10367	11123.7	10402.3	11119.3	8726.7	10170.4
4.13_561.1607m/z	561.161	4.1344	neg	258784	451639	555998	406144	249992	2.67641e+06	1.52139e+06	541330	1.09863e+06	1.66505e+06	205334	153316	826436	822966	563410	102270	425013	62006.2	71733.1	488697	27574.5	62590.5	35165.3	627655	785271	704402	351244	917188	62276.9	61497.8	369784	387605	457254	430783	255926	400878
2.92_303.0501m/z	303.05	2.91873	neg	42749.7	23025.8	13717.2	27639.2	29562.4	28207.3	37404.6	69696.8	39010.2	29947.3	56464.6	35226.3	44228	47076.8	17044.1	131351	175164	265472	159046	342445	129899	215938	143485	165476	225616	155436	120100	86788.7	258094	192875	88227.5	91609.8	89283.5	94478.8	84476.8	89969
4.24_707.1956m/z	707.196	4.23997	neg	144978	71217.5	84388.7	111799	107779	149148	343680	169041	327872	221586	47732.2	33228.2	135770	141842	45470.7	21819.4	16463.1	18092.3	3308.38	1.00741e+06	12585.5	12104.4	12020.9	34095.3	33792.2	222572	97607.6	247608	21286.7	23171.5	74976.2	71157.8	74770	68363.3	71721.6	72883.5
9.92_961.6068m/z	961.607	9.92038	neg	216281	223934	244486	190198	166612	335617	181896	222856	244496	204292	187688	180915	219578	219262	232831	279571	207654	298075	178084	182135	202873	174122	233622	148445	185527	211406	308655	187937	257270	142444	170347	177817	175441	187827	128472	129073
3.75_489.1049m/z	489.105	3.74985	neg	11030.6	48240.4	39565.3	11076.4	8758.61	89158.5	37825.3	22673.6	40818.4	26731.8	38156.1	41378.7	37153.2	36274.5	32147.3	152597	69314.7	132397	73140.5	55023.5	108015	140386	93551	34920	39859.1	73740.3	85081.2	79897	238985	57649	41090	50529.1	48763.7	44765.8	44704.2	50945.1
1.82_201.0395m/z	201.039	1.8232	neg	2.91394e-05	2.91394e-05	2.91394e-05	594.469	63691.1	2.91394e-05	2.91394e-05	2.91394e-05	133.881	2.91394e-05	2.91394e-05	2.91394e-05	4294.63	4580.94	2.91394e-05	2546.78	27881.7	7415.98	3281.24	14009.2	13566.1	10789.7	30832.1	2776.69	444.044	4218.84	1501.35	2.91394e-05	2.91394e-05	1093.03	3089.48	3906.89	3676.52	3499.06	2132.53	1941.75
3.19_861.1896m/z	861.19	3.19467	neg	4.36559e+06	4.00287e+06	2.91737e+06	3.2786e+06	3.55707e+06	1.16239e+07	7.22751e+06	8.42062e+06	6.67828e+06	7.76659e+06	2.29557e+06	6.38703e+06	5.16667e+06	5.09929e+06	1.81942e+06	1.49778e+06	882204	1.14652e+06	1.48744e+06	491837	748054	768674	463646	3.00346e+06	4.44629e+06	885584	1.36325e+06	1.79151e+06	803297	1.64032e+06	1.94554e+06	2.05252e+06	1.90658e+06	1.78687e+06	1.6003e+06	1.57983e+06
2.43_305.0651m/z	305.065	2.43037	neg	2.31558e+07	4.72075e+06	7.3066e+06	1.18213e+07	3.81181e+06	3.25416e+06	1.46215e+07	2.11579e+07	3.89538e+06	7.85345e+06	2.7187e+07	7.87456e+06	9.4389e+06	9.96963e+06	1.31618e+06	1.21385e+07	4.43571e+07	9.5992e+06	1.41222e+07	2.81587e+07	3.49408e+07	2.67378e+07	4.28265e+07	8.82738e+06	1.17978e+07	9.94731e+06	2.16008e+07	7.93569e+06	1.59959e+07	2.61287e+06	1.19545e+07	1.20804e+07	1.16141e+07	1.13294e+07	1.01069e+07	1.07053e+07
2.98_473.1079m/z	473.108	2.98247	neg	359633	634734	187089	304118	264286	289991	1.16854e+06	1.87963e+06	413456	502678	1.10178e+06	752511	555621	583872	118119	98372.3	886282	358198	376160	275762	540561	1.06639e+06	388313	534786	589854	598344	403840	658143	58955.3	377086	439781	444035	427746	411486	400929	395583
1.90_413.0871m/z	413.087	1.8994	neg	17631.3	15916.4	720.767	15699.2	48182.3	6928.92	30242.3	2671.48	40214.1	15372.9	34472	25951	38244.7	25833	43945.5	15578.6	16167.5	17689.4	19146.6	20564.2	6796.36	6852.28	13249.7	11913.9	1285.42	38516.4	33746.9	23573.6	45972.4	39829.5	23745.6	24825.6	25396.8	23584	22358.8	27122.3
3.04_493.0992m/z	493.099	3.04012	neg	2.86269e+06	3.05504e+06	1.9025e+06	4.24753e+06	1.18371e+06	3.85915e+06	9.2595e+06	1.35156e+07	1.29583e+07	8.09883e+06	921522	222374	4.17807e+06	4.44459e+06	230598	89191.1	124254	382114	133412	840775	217870	386976	250008	1.08885e+06	1.13944e+06	112830	154566	354045	352970	181887	1.30121e+06	1.38659e+06	1.36936e+06	1.37485e+06	1.32236e+06	1.31259e+06
0.85_503.1615m/z	503.161	0.851483	neg	82461.1	64633.4	74373.3	84277.4	111366	150737	414315	65280	552042	26550.9	329042	20032.3	276082	293275	1.88047e+06	236575	170451	56461.3	50532.4	251945	110126	109822	133913	147492	79336.5	325698	809435	385174	188927	673654	185611	206206	208233	217923	228253	219777
3.32_211.0246m/z	211.025	3.3163	neg	17282.5	117259	133421	56783.6	35577.1	189210	15648.2	10512.3	9365.75	13600.7	6063.32	119059	83367.8	71431.1	264027	73761.1	78360.4	4283.6	13618.3	1543.6	15241.2	1164.97	12838.3	8160.08	10175.8	6467	25644.2	12263	4636.47	14571.4	30831.4	30637.6	30415.6	32860.7	36025.5	38976.8
3.59_617.1509m/z	617.151	3.5915	neg	15293.2	24403.1	36677.2	52319.2	37694.6	54996.5	2.91394e-05	2.91394e-05	2.91394e-05	2.91394e-05	21027.4	60236.3	36274	33928.3	123297	11392.7	33879.4	5175.23	1046.18	4650.51	25830.7	24910.1	14598.3	35881.4	58776	20905.6	18710	11432.3	8585.5	74613.8	10524.5	20678.6	13309.6	7934.67	10916.5	9558.09
3.07_361.0557m/z	361.056	3.06525	neg	29393.9	110193	64268.1	97569.2	131513	45020.2	32859.7	10471.7	55726.4	3069.22	76827.8	53890.8	92604.9	63616.5	150839	2.91394e-05	4859.52	2.91394e-05	2.91394e-05	2.91394e-05	2.91394e-05	2.91394e-05	2.91394e-05	2.91394e-05	2.91394e-05	50922.9	35844	21359.1	23438.7	28504.1	30591.8	31786.9	28954.9	26057	25681.4	12048
3.76_610.1330n	655.167	3.75785	neg	140859	796243	315550	148369	163137	302961	189936	115451	212221	96139.5	256373	318410	246292	246087	73274.6	126287	224148	446777	327085	505316	181636	224261	238433	271393	197226	261647	278212	538652	233236	789303	206318	205600	196609	191927	187624	200562
1.25_153.0187m/z	153.019	1.24652	neg	51217.7	32335.4	42802.7	40870	44906.2	40314.3	51610.7	75504.1	56904.7	71904.2	42942	5861.26	42368.5	44303.6	3049.21	18256.8	37752.7	13911.9	34173.9	57530.5	27532.9	30357.5	34973.5	34529	27757.7	26582.9	16060.2	25948.7	21353.1	26913.7	31103.5	32362.7	29431.4	29421.6	32344.2	32896.5
4.73_299.0543m/z	299.054	4.7341	neg	8656.7	20240.8	34977.1	1571.83	20608.7	220040	15502.3	8725.64	6043.48	21125.1	11022.1	215827	87541.9	73087.4	26311.7	354768	132565	590368	652334	63.9693	727789	650602	516581	219388	313105	261145	583178	40531.9	155114	317184	89050.2	92858.3	92213.8	103279	115810	114679
3.75_613.1190m/z	613.119	3.74985	neg	5.69106e+07	1.19077e+07	1.47947e+07	2.02381e+07	5.30488e+07	8.44188e+07	5.71345e+07	3.91363e+07	5.49217e+07	5.82663e+07	8.92453e+07	9.3451e+07	6.7282e+07	6.65872e+07	1.4975e+08	6.92741e+07	9.85052e+07	2.06586e+07	1.87361e+07	6.37586e+07	8.56394e+07	7.92244e+07	8.32922e+07	4.58501e+07	5.69308e+07	6.31635e+07	5.85459e+07	1.72468e+07	3.8766e+07	1.55527e+08	5.19732e+07	5.47133e+07	5.10506e+07	5.29684e+07	4.91057e+07	5.05084e+07
3.28_312.0622n	293.044	3.27567	neg	641759	1.17387e+06	832764	596439	436233	968340	433825	393455	596957	395887	219556	168745	479546	510471	289952	88819.9	54910.7	108470	70189.7	29474.2	26220.1	24012.6	25629.3	187286	288562	10087.4	40298	68581.6	92605.6	42231.3	105584	105587	106765	102905	101584	99384.2
1.03_342.1145n	387.113	1.03438	neg	3.64667e+07	2.8497e+07	1.67318e+07	1.55363e+07	3.54651e+06	3.27567e+07	4.90875e+07	3.5689e+07	2.17021e+07	4.23653e+07	1.14153e+07	1.48665e+06	2.19444e+07	2.33681e+07	3.8655e+06	7.58075e+07	3.42562e+07	3.31933e+07	5.31143e+07	8.98996e+07	2.97283e+07	3.11403e+07	4.36129e+07	2.96421e+07	3.42344e+07	1.39048e+07	3.95229e+07	3.98793e+07	2.93442e+07	5.7685e+07	2.53834e+07	2.51583e+07	2.48593e+07	2.43366e+07	2.3264e+07	2.473e+07
2.61_263.0184m/z	263.018	2.61323	neg	4176.8	2.91394e-05	5319.18	29317.9	23289	5.67172	3697.09	6186.88	11436.4	868.848	34636.4	36132	54254	30190.8	192578	17061.4	12059.2	10865.9	16420.4	20220.2	13780.2	13330.9	14830.8	8349.16	7657.48	250417	55443.7	24427.8	81501.5	42984.6	26683.6	29707.3	31917.7	28534.6	27180.1	26305.6
2.42_491.0855m/z	491.085	2.42275	neg	8147.86	30176.4	4188.12	14183.6	13167.6	2279.7	38646.9	24334.3	116325	11395	12387.4	17985.1	32091.6	25899.3	34610.7	294.165	19245.4	461.997	11827.7	7640.71	11330.3	14142	14227.7	19816.2	7336.72	36818.9	22799.4	35060.4	8853.03	25517	16373.1	15508.4	19126.7	18651.8	33201	23142
3.77_273.0749m/z	273.075	3.76575	neg	3.45574e+06	1.02387e+06	2.19031e+06	1.1224e+06	1.89803e+06	1.29984e+06	1.79854e+06	1.22986e+06	1.07527e+06	236418	43711.4	341765	1.08383e+06	1.13711e+06	79290.3	44864.3	366577	167729	144588	91324.5	52927.9	144583	58613.5	870314	919968	61956.2	97101.9	154194	140125	71283.2	505787	545623	526958	542890	473489	479078
6.50_313.2373m/z	313.237	6.49588	neg	47618	2.91394e-05	167344	33525.6	1890.06	22882.2	2.91394e-05	2.91394e-05	2.91394e-05	2979.88	2.91394e-05	8968.35	19074	20345.6	902.417	20332.1	17929.2	14529.7	28227.5	2.91394e-05	56583.5	35317.3	20650.8	714.637	900.514	854.598	5259.56	920.715	331.694	7865.17	11675	10380.1	10186.3	7373.82	8199.49	9686.34
7.08_341.2685m/z	341.269	7.08022	neg	101827	629545	221193	68421.6	16923.2	141844	10013.6	14363.1	2.91394e-05	27084.8	4163.77	330806	106816	111737	3046.26	21827.2	131382	64701.1	75948.9	53688.3	17237.1	3787.18	85919	38972.7	100989	37047.8	36328	51547.2	231381	77474.8	75896.9	81312.9	76681.9	74355.3	70909.7	72594.6
3.84_555.1501m/z	555.15	3.83615	neg	39242.2	10846.6	33385.5	31413.6	31076.3	405651	35750.6	18159.9	21026.2	52016.1	41371.5	63973.6	68881.7	62661.5	75009.4	46503.1	438276	35409.9	632570	27404	104839	37377.1	122445	56849.1	84390.9	34964	61116.6	19107.9	28871.2	48460.6	58207.9	48802.6	55451.2	41174	54941.9	52024
3.87_327.0506m/z	327.051	3.87357	neg	2.91394e-05	2.91394e-05	6713.27	2.91394e-05	2.91394e-05	11903.6	2.91394e-05	2.91394e-05	2.91394e-05	2.91394e-05	2.91394e-05	19005.9	6790.06	4099.77	16183.7	22731.2	10126.8	7057.54	17987	1333.67	7243.37	3821.41	778.578	1045	2.91394e-05	3188.69	4450.82	4429.42	2745.48	2.91394e-05	5079.49	4567.25	4312.38	3967.26	3782.2	1146.1
3.28_283.0237m/z	283.024	3.28378	neg	986218	983721	1.05367e+06	801233	772689	2.42843e+06	1.15427e+06	1.19271e+06	1.22694e+06	1.64884e+06	745923	981030	1.02635e+06	1.07984e+06	584398	1.01171e+06	546172	892703	875713	429857	625237	581946	685212	800007	1.21442e+06	505702	794729	587558	645973	775415	635112	699089	673955	701347	717357	717541
4.40_578.1640m/z	578.164	4.40002	neg	231637	432781	20803.4	210356	1.6333e+06	5123.92	1.01814e+06	418746	323851	266327	15058.3	12511.3	309396	329362	25208.8	16821.5	6116.68	8832.33	14656.1	10896.5	2250.97	4003.11	3740.82	20907.3	14937.5	21761	15311.5	9597.94	10702.3	14387.1	114111	114272	119342	111738	124118	120013
3.07_507.1137m/z	507.114	3.07373	neg	62703	153051	95629.4	57754.3	36171.5	99718.2	58667.1	85366.8	72850.7	42370.9	48145.9	36583.4	63776	64688.9	41228.4	2.91394e-05	3894.39	36275.4	2.91394e-05	36718.4	22829.5	14286.9	8984.16	12035.6	23100.4	32637.7	41314.4	83651.8	12293	47912.9	34341.7	26547.6	31534.6	26421.3	29336.5	21282.9
4.04_461.1092m/z	461.109	4.04273	neg	175251	181810	71654.3	127940	49005	176399	228015	311422	301811	207069	129704	87163.3	168338	157488	116761	58951.1	54185.2	40546.8	70792.5	17856.3	76184.9	69210	58864.6	36581.6	43175.1	40500.6	44341	29726.1	32615.8	42831.6	84495.9	73537.8	81339.5	77592.5	68616.7	70559.3
2.87_923.2251m/z	923.225	2.87225	neg	488722	8368.07	3494.64	101453	170659	7053.34	133502	7660.56	62227.9	25776.4	5161.94	278864	110089	116524	7375.14	220872	168614	486625	117415	837684	53195.7	187933	97178.2	27067.3	24127.3	133577	71177.1	63488	196384	20852.1	108868	105660	102445	108772	115842	111727
3.07_135.0444m/z	135.044	3.07373	neg	368851	920869	199835	257210	215653	144771	101214	280175	53652	68938.7	58126.2	27348.4	213643	224622	419520	23621.5	56798.6	100320	61787.7	177005	35102.1	123208	152015	59785.8	38249.2	70705.2	54599.9	107006	104529	82650.9	88396.2	97384.4	91562.4	99412.9	100481	97987.9
4.01_695.1981m/z	695.198	4.01215	neg	325257	154899	116557	274308	263222	43742.1	88372.3	77522.7	110447	92605.4	510062	187739	219139	181349	120645	209810	426362	55748.2	338246	174840	116310	191619	102257	94658.7	107684	970911	344452	124301	345725	33836.9	171908	161605	158882	162006	154574	156669
9.96_367.3205m/z	367.32	9.95848	neg	132485	577742	558737	134176	192346	1.31941e+06	58002.6	35948.4	27019.9	155670	655431	1.05063e+06	687185	494627	1.21438e+06	116870	104432	312916	85535.6	51335.7	92564.2	64232	94636.2	557234	641376	166393	430172	118317	323786	420780	416656	411541	404490	383151	351287	356706
3.66_479.1189m/z	479.119	3.66282	neg	681590	501686	455888	786566	600835	1.03576e+06	1.42295e+06	1.3123e+06	540842	1.1784e+06	474075	651713	708565	750286	283953	894270	555304	824427	986536	798576	537950	895124	814885	423085	419519	546020	305021	958555	620606	424723	539330	537470	541678	530142	531277	541244
5.19_271.0558m/z	271.056	5.19008	neg	5.55039e+06	8.21979e+06	2.87495e+06	3.87997e+06	2.50781e+06	2.42626e+06	1.70738e+06	1.90058e+06	1.4873e+06	2.68177e+06	999488	2.51019e+06	2.8056e+06	2.82773e+06	2.0828e+06	952461	1.49764e+06	1.54023e+06	1.08211e+06	969496	994688	740740	949324	919782	1.18277e+06	649400	824977	1.02489e+06	676070	734892	1.90326e+06	1.88759e+06	1.76471e+06	1.77874e+06	1.92292e+06	1.8306e+06
3.60_501.1035m/z	501.104	3.59943	neg	47244.1	65024.3	72303.2	48766	39053.4	68756.3	16628.5	25103.8	30186.3	28322.7	50746.4	73644.6	55222.3	53509.5	109977	179038	47740.3	44250.7	142926	26205.5	112520	93237.5	136221	42355.2	77967.9	60349.9	80043.3	87972.4	92430.4	91953.7	41800.4	38313.5	42130	39069.8	27007.7	38720.5
3.28_252.0417m/z	252.042	3.28378	neg	26462.5	36675.1	25573.2	22718	15020.5	52220	18764.2	23501.8	25095	22491.6	10498.8	13791.1	19753.3	21070.2	3487.81	7659.87	2.91394e-05	7439.41	3845.14	2.91394e-05	2.91394e-05	1059.33	2775.99	4189.64	18927.1	2.91394e-05	6079.11	6238.63	2.91394e-05	7067.82	6315.91	3892.79	3909.46	5456.45	4146.32	4429.2
3.07_231.0651m/z	231.065	3.07373	neg	328262	263874	270093	265130	252904	209414	320971	344740	243979	314232	194153	217604	233565	247650	84912	178511	94988	303963	140148	200054	152318	190454	98544.5	313337	363280	97555.8	176979	160993	152500	158463	163542	166533	159664	161379	154614	149342
2.86_439.0883m/z	439.088	2.85675	neg	1.23674e+06	1.07005e+06	605197	720701	1.13439e+06	787874	752782	973448	914909	629987	1.34683e+06	1.57544e+06	1.08541e+06	1.05131e+06	956453	2.38701e+06	2.7463e+06	2.01701e+06	2.13038e+06	1.54354e+06	1.82563e+06	1.55754e+06	2.2724e+06	1.28475e+06	1.11873e+06	1.9671e+06	1.95648e+06	1.58013e+06	2.87857e+06	1.52166e+06	1.3153e+06	1.3854e+06	1.36756e+06	1.26178e+06	1.1862e+06	1.22043e+06
2.83_245.0445m/z	245.044	2.83315	neg	78493.7	74474	61299.5	54331.8	74368.4	86224.6	101994	92327.2	76124.6	110287	68779.5	41622.4	71641.9	75022.9	47028	84795.2	58630.8	99161	98009.9	95899.6	59482.1	73670.7	65375	81467.6	97926.5	62865.8	58768.3	67470.8	89159.2	69221.7	64218.8	60923.7	64828.9	57524.9	57229.1	65091.8
0.63_349.0753m/z	349.075	0.6299	neg	2.91394e-05	1547.86	22280.7	4323.07	32425	8091.54	2.91394e-05	2.91394e-05	2.91394e-05	2.91394e-05	6892.74	88489.6	18682.3	12803.4	7570.59	12162.9	4678.6	4414.61	1017.88	2.91394e-05	16813.4	11306	26849.3	2.91394e-05	2.91394e-05	17845.6	2.91394e-05	5236.15	3860.73	2.91394e-05	2593.64	3709.9	2264.51	2265.73	4952.76	2050.69
13.85_409.2350m/z	409.235	13.8462	neg	892768	1.78051e+06	632579	855367	973461	799485	803080	1.04212e+06	447942	1.12074e+06	794883	158037	911681	963150	690078	1.83262e+06	1.67722e+06	1.34623e+06	1.71844e+06	2.36093e+06	1.34783e+06	1.74326e+06	1.57866e+06	1.52513e+06	2.16667e+06	1.56412e+06	789396	533635	1.4205e+06	1.75342e+06	1.12917e+06	1.1876e+06	1.13697e+06	1.16515e+06	1.17272e+06	1.22204e+06
9.75_758.5351m/z	758.535	9.74513	neg	3903.51	2.91394e-05	11802.6	5177.48	5524.15	652.068	2.91394e-05	2502.63	0.262229	2.91394e-05	184415	5658.42	29289.2	31171.3	47174.5	7537.94	44826.8	6812.77	5391.59	3157.8	71416.6	61372.9	40018.7	74510.3	66249.4	59573.4	14375.8	1597.7	52335.3	220536	33537.4	51370.5	45822.4	47856.8	31303	27738.1
1.36_339.0342m/z	339.034	1.3608	neg	24293.9	64108.8	5118.83	32896.2	47814.8	2.91394e-05	10357.9	3282.83	6135.08	395.073	49602.1	14032.5	24802.6	22328.7	27563.4	418.566	1211.58	1763.42	3831.83	329.591	4584.62	2049.03	5326.93	966.884	155.811	28196.7	20502.7	19648.5	22082.4	21390.8	15827.2	14501	11509	11082	6216.43	9086.71
4.07_240.0746m/z	240.075	4.07342	neg	75993.9	133577	66206	51569.9	43703.3	66900.2	67351.4	73375.5	71316.3	54161.5	44715.4	30220.5	59385.9	61522.4	47946.2	34732.9	45458.5	39704.7	33354.6	49927.6	26291.8	25244.2	32269.8	46162.6	43126	23046.9	20355.4	29598.6	37881.9	40641	40756	38461.3	41853	38226.9	44901.1	42228.3
6.26_277.2166m/z	277.217	6.25968	neg	21534.6	13816.6	2.91394e-05	48633.2	34933.8	2.91394e-05	97220.1	83714.3	34956.7	30270.5	2.91394e-05	2.91394e-05	24338.7	25961.2	2.91394e-05	16683	2704.11	2116.97	2.91394e-05	19711.2	19519.6	23420.4	2167.88	39001.9	19601.6	1187.73	2.91394e-05	7604.34	13637.5	562.527	12763.3	11362.6	10568.5	14899.8	14829.3	16817.5
3.60_579.1697m/z	579.17	3.59943	neg	111935	96024	181041	127451	108996	170090	52315.4	21549.9	27844.7	40881.8	63037.1	49387.2	118424	122961	665466	92471.3	9605.25	17240.9	14567.8	15462.1	28795.6	21357.4	30092.2	8204.75	7699.7	21033.1	37988.6	38480.6	32904.7	33626.4	38843.2	38382.1	43109.4	40472.2	39899.9	36779
2.90_655.0843m/z	655.084	2.89562	neg	2.91394e-05	7.51142	4629.65	1337.84	2973.61	8453.07	1543.46	3019.23	8148.04	2.91394e-05	9330.62	6973.05	4983.92	4180.47	11307	12126.9	9792.54	2.91394e-05	6613.03	2.91394e-05	16036.1	14326.1	17506.3	1506.15	165.945	12539.4	6933.7	12540.1	2.91394e-05	2801.72	5244.56	7898.27	6826.68	6009.44	7546.59	10304.4
2.85_745.1424m/z	745.142	2.84895	neg	2.04637e+06	592522	959425	2.33802e+06	1.31194e+06	912905	3.8472e+06	3.68143e+06	1.4058e+06	1.21139e+06	3.93754e+06	2.63992e+06	1.99416e+06	1.99562e+06	1.185e+06	5.77117e+06	6.79543e+06	2.58346e+06	2.20672e+06	6.41531e+06	4.36132e+06	4.37996e+06	4.83484e+06	2.55087e+06	3.09777e+06	4.03617e+06	4.24145e+06	1.69108e+06	4.82541e+06	1.58512e+06	2.62564e+06	2.65116e+06	2.56332e+06	2.36473e+06	2.14482e+06	2.2297e+06
3.95_619.1670m/z	619.167	3.95098	neg	8948.94	5078.42	11603.1	12461.5	8542.4	9811.09	6199.27	2.91394e-05	4792.39	2369.17	9098.17	7217.21	14136.5	13537.6	102256	7837.79	5049.66	3113.39	489.137	226.743	1877.66	2139.14	4312.52	2082.65	3116.5	439.872	2031.28	809.896	7361.88	2379.67	6087.8	4681.21	4461.79	4937.76	4841.09	4719.21
1.00_159.0303m/z	159.03	0.996283	neg	2717.41	1990.72	3845.99	2500.19	4898.03	6632.35	3436.99	2893.36	3963.81	5186.36	3629.74	6121.22	4006.21	3757.51	2150.68	954.572	2538.16	4605.71	5576.77	5220.03	4762.19	3290.84	3445.9	2901.61	2923.3	3054.11	1056.11	4640.57	3437.52	2852.33	3299.69	2856.69	3509.45	2948.73	2785.96	4070.92
3.37_151.0392m/z	151.039	3.3744	neg	588664	1.33153e+06	903754	1.01644e+06	1.21045e+06	742373	1.71583e+06	497617	2.17421e+06	2.74755e+06	196169	1.52134e+06	1.24548e+06	1.17851e+06	1.77763e+06	845673	320248	212404	1.26077e+06	1.38666e+06	199388	75015.4	122665	79063.2	88489.2	64102.5	147210	127839	68391.2	58759.4	473163	531825	516475	576891	592005	619170
3.36_559.1438m/z	559.144	3.35742	neg	35437.1	69716.7	33540.8	30935.5	30615	80804.5	61564.4	400812	115530	279223	27193.8	5653.88	78854.9	83739.7	6214.44	10904.4	2.91394e-05	2.91394e-05	6948.8	2.91394e-05	17419.8	17334.1	13949.6	19558.8	21659.3	2348.36	9195.89	3622.89	2568.5	7591.33	10027.2	8642.35	9577.31	6882.47	11653.8	8671.19
3.44_535.1090m/z	535.109	3.44227	neg	904.283	2.91394e-05	2960.71	1844.7	250.351	5674.1	9215.76	7037.43	3667.84	15921.7	1530.16	2.91394e-05	3423.58	3625.72	1955.22	5498.24	55472.3	2.91394e-05	83538	54785.6	13599.2	52816.7	58085.4	4073.4	29569.8	508.737	2.91394e-05	2.91394e-05	2.91394e-05	2.91394e-05	10580.4	9365.59	13413.1	8171.67	13002.6	12184.7
0.65_355.1262m/z	355.126	0.645383	neg	2267.45	12606.4	33985	8484.28	12828.8	11328.9	2.91394e-05	2812.65	2.91394e-05	2.91394e-05	3436.12	34853.8	9044.86	9201.19	1114.83	4047.51	6678.94	12145.4	15808	7873.77	15232.8	13715.6	23544.7	5475.84	1663.98	17421.5	8271.08	3797.46	7848.77	4003.98	8315.14	7439.19	6289.05	6454.67	4716.88	6730.12
3.51_753.2232m/z	753.223	3.50808	neg	84117.5	38951.3	97077.1	40141.9	87578.3	312209	143941	36201.9	127588	289309	48774.7	9669.26	92417.1	95428.9	17836.1	2.91394e-05	1442.32	2.91394e-05	2892.94	5039.79	75.8361	141.318	582.238	7018.36	4169.73	1708	5766.16	2296.58	5535.79	10872.9	8011.07	8718.24	14280.7	11567.7	21921.2	16861.8
8.43_653.4276m/z	653.428	8.43172	neg	972191	5574.51	1.70217e+06	366870	459659	798775	8723.4	150218	117765	135592	84934	125416	401958	411496	774211	1.3489e+06	1.4909e+06	150819	389498	16351.1	1.59515e+06	1.28561e+06	777880	229992	394026	195743	230775	53770.9	9330.89	253870	344797	347388	346890	332192	315751	324929
3.87_143.0498m/z	143.05	3.86595	neg	3665.86	4000.56	1425.49	2.91394e-05	742.799	1522.07	2779.75	2476.5	5804.22	2.91394e-05	2.91394e-05	2263.92	2018.76	2153.34	2.91394e-05	11581.4	4042.45	5424.61	14403.9	2.91394e-05	8066.18	8439.91	6381.18	10988.7	8982.41	8607.27	10880.2	7896.44	12025.8	12581.2	2393.75	1801.72	2403.63	3226.19	3516.8	3604.89
3.57_160.0513m/z	160.051	3.56638	neg	19728.3	14948.5	15063.6	13336.4	13747.5	31505.9	20729.3	16821.8	18495.9	19696.9	21905.3	14681	22576	18904.1	29756.9	22139.7	18451.6	19095.4	17933.7	16253.7	19440.2	13342.4	15912.8	13628.5	12246.3	12880.6	1918.31	13084.1	12460.3	12365	14987.2	13782.4	13484.8	16546.3	10177	17680.2
5.99_507.1079m/z	507.108	5.98655	neg	82020.5	494339	6.5893e+06	1.24312e+06	132458	1.23002e+07	794949	3.22397e+06	3.47463e+06	484646	587034	3.36182e+06	2.31717e+06	2.39106e+06	312046	158823	91120.6	5.27233e+06	648267	3.52966e+06	154204	472938	49432.7	3.55648e+06	3.91583e+06	76561.8	349319	211346	382828	208184	1.74359e+06	1.84465e+06	1.79956e+06	1.79299e+06	1.69312e+06	1.7179e+06
2.74_739.1881m/z	739.188	2.73515	neg	1.65437e+07	9.08858e+06	1.14668e+07	1.20596e+07	1.12197e+07	1.13455e+07	6.81041e+06	5.79209e+06	4.70233e+06	5.29463e+06	1.19688e+07	5.35695e+06	9.76437e+06	9.74138e+06	1.07774e+07	1.42245e+07	1.56484e+07	1.44329e+07	1.13789e+07	1.42699e+07	9.68324e+06	9.22217e+06	1.20634e+07	8.07897e+06	8.3471e+06	1.16595e+07	7.61091e+06	9.59141e+06	1.58107e+07	1.30939e+07	8.53465e+06	8.6526e+06	8.43855e+06	8.18743e+06	8.05322e+06	8.22241e+06
2.67_198.0400m/z	198.04	2.66658	neg	8853.3	3382.17	8876.24	13578.6	13528.2	2.91394e-05	4588.38	2509.72	2161.54	2338.6	30327.6	14899.2	12990.4	10476.8	14415.5	4081.61	1553.64	2160.57	436.886	2507.63	3788.93	4796.5	3840.41	679.138	2.91394e-05	60240.9	20146.5	31210.9	25087.2	8746.02	10306.5	9624.11	10981.6	9136.98	8464.98	10080
3.14_515.1199m/z	515.12	3.1412	neg	78418.1	219693	21602.5	99520.8	26982.9	144406	762843	1.35574e+06	204494	214442	49309.3	210478	235207	245550	41255.7	2555.12	75323.3	34844.2	53566.8	23569.5	29093	88227.4	24749.6	175257	130583	20438.6	30840.6	80919.2	3627.65	26467.8	67619.9	73686.2	70398.3	62206.3	58029	49486.8
3.87_815.1993m/z	815.199	3.86595	neg	18365.1	25982.6	21578.8	5874.88	11110.2	9371.94	34199.4	26128.2	44882.1	11193.5	36158.3	28801.2	28134.5	26738.1	38398.7	82199.9	38928.1	26613.9	104682	10362.1	55609.5	77692	44703.9	65254.9	62798.3	75830.6	74538.2	73710.3	102235	118893	20992.7	27331.1	22917.3	17912.6	23082.6	19361.9
1.07_459.1348m/z	459.135	1.07128	neg	452354	566815	308159	232519	107142	365997	1.0632e+06	285247	511828	231120	52284.6	19416.7	289027	307641	37937.3	613974	195668	701097	214108	257442	241407	202187	170694	378381	261733	61351.8	244237	288202	144378	236390	283326	262028	260997	251153	300654	282573
3.53_611.1429m/z	611.143	3.53315	neg	58335.9	435533	620576	553108	93842.4	284818	72757.1	49326.1	301612	270428	22701	71648.1	194401	205494	53328.8	29052.7	6487.92	34924.6	5378.23	2782.57	291.669	2029.15	2.91394e-05	94970.1	34155.1	54549.2	3354.29	16159.6	5341.21	12846	68206.7	59121.7	57044.1	60003.3	54275	61971.9
3.16_515.0811m/z	515.081	3.1593	neg	21450.2	8028.79	5854.98	7468.45	9976.51	16292.9	34529.9	46206.2	55281.5	24523	20606.7	1060.52	17418.4	18394	5133.49	2.91394e-05	1157.62	999.837	4775.33	1736.48	5731.53	4456.76	1914.58	5222.34	9668.84	10567.2	1817.08	4542.09	2.91394e-05	1583.7	10330.6	5066.91	7712.94	7337.15	7563.55	8034.88
1.49_549.1674m/z	549.167	1.48915	neg	177959	62701.6	55586.3	71033	102225	102109	554112	37382.7	868588	12862.8	269149	2.91394e-05	243704	259951	1.2326e+06	128593	44520.6	6952.86	1811.41	107947	24518.8	25119.3	12143.7	130768	46194	164954	380298	211550	129577	376688	136810	115320	128963	112070	117461	123055
3.64_447.0920m/z	447.092	3.63888	neg	368000	319087	323411	315535	168814	735472	78863.6	83799.7	92958.7	137405	234365	586035	369369	295746	313855	557123	151377	213687	319511	37610.4	532759	348914	541622	83745	111907	232954	534756	169219	234466	317673	268107	268859	270709	255843	255144	253818
0.64_504.1683n	549.167	0.637517	neg	926494	929977	1.02476e+06	778856	1.05585e+06	1.47933e+06	1.20684e+06	376221	1.4595e+06	151500	1.48517e+06	178218	1.01637e+06	1.06791e+06	2.5603e+06	652428	678013	320236	212575	388559	398719	394464	360424	946654	605347	634395	1.37068e+06	711844	928141	1.46309e+06	688017	678851	635639	569230	507720	471101
2.96_431.1177m/z	431.118	2.95815	neg	484270	687510	591184	1.36902e+06	304167	626688	76693.3	259388	205619	405966	280576	766250	509945	470332	298834	133056	344238	420474	283054	142958	431427	475660	507838	240799	246373	293220	178568	161893	29724.6	52195.1	244562	293198	290444	261879	222196	268578
3.55_317.0652m/z	317.065	3.54963	neg	25025.1	38660.1	21887	20833.9	22761.2	148055	16686.2	27251.6	26271	8705.54	50295.1	81738.5	63393.4	52218.2	214612	8100.42	29538.6	9067.59	20026.8	2995.84	13498	20348.2	8071.92	8854.57	7015.15	41439.7	60639.7	38862.6	22288.6	26012.3	27087.3	27346.6	26262.6	28585.2	25682.3	22233.4
2.94_161.0599m/z	161.06	2.94252	neg	142678	140305	114715	112679	141662	191893	172117	172761	149352	180512	150040	125097	145318	147502	143472	138230	132687	117854	134440	164884	144905	158100	130295	144387	168334	155203	122563	139039	122501	128457	111168	116933	114731	118368	112674	125242
2.90_227.0355m/z	227.035	2.89562	neg	27317	29858.9	22804.5	26125.1	34288.5	25795.8	29839.4	29648.3	23844.5	27995.7	25702.2	33583.7	28304.9	28416.3	31429.9	25045.3	28191.6	35968.8	37733.6	36392.4	26598.1	28343.1	19116.9	29119.6	30115.6	27984	48929.4	29554.6	27913.3	27797.6	24050.5	23299	24376.5	25909.1	27387.5	29547.1
3.97_653.1871m/z	653.187	3.97383	neg	1.27619e+07	1.25466e+07	2.1165e+07	2.04827e+07	1.6935e+07	6.74147e+06	4.51385e+06	9.38037e+06	3.91146e+06	5.05466e+06	1.84679e+07	2.17727e+07	1.54699e+07	1.40713e+07	2.26547e+07	1.72713e+07	1.30441e+07	2.1526e+07	1.79991e+07	2.3642e+07	2.6997e+07	3.41895e+07	2.23321e+07	1.73268e+07	2.0714e+07	3.84802e+07	1.76742e+07	2.34615e+07	1.04946e+07	1.76289e+07	1.35702e+07	1.35567e+07	1.36221e+07	1.25717e+07	1.1997e+07	1.2158e+07
2.98_267.0654m/z	267.065	2.98247	neg	14327.8	39367.2	8436.85	15696.4	9336.3	14739.4	82811.9	157508	29268	33655.5	46158.4	58665.1	35758.1	37374	4868.79	1524.46	40711.5	17300.2	15020.1	14012.2	32084.4	76561.6	23665.5	31430.3	38603.7	30151.7	25324.5	35922.1	2.91394e-05	17705.2	20930.2	27149.7	28498.4	26020.3	19429.8	22704
8.90_639.4485m/z	639.449	8.8953	neg	23692.9	2196.33	24330.8	13115.8	17083.7	37679.8	3616.8	9361.15	13251.5	53418	109424	38548	43005.2	43626.3	34300.5	198901	80712.8	26861.7	59655.3	358082	35892.8	31833.4	117575	2132.23	5056.53	95324.1	97229.6	148681	217959	247515	56942	62568.6	54996.3	62747.3	49160.4	61854.6
3.09_178.0627n	223.063	3.09115	neg	589469	330225	223234	664820	317021	79385.9	550152	110011	825251	1.35436e+06	208360	326444	440428	413276	151942	15184.3	7320.82	45872.5	4660.58	100304	17761.1	54313.2	12011.3	284512	288897	18112.3	39981.2	26385.2	34834.3	37074.3	147997	151440	158652	152752	133910	148190
4.57_434.1198n	433.112	4.56648	neg	3.96166e+06	5.50485e+06	344263	1.54899e+06	614526	33376.9	201790	734153	147507	368911	18255.7	336557	935178	995339	174136	30198.6	183922	164586	9001.34	10665.4	7233.42	9146.97	149487	76737.1	222639	2594.2	5761.08	7102.79	6341.73	5615.3	362307	390513	391226	389291	392067	396896
9.68_379.3207m/z	379.321	9.67657	neg	6938.44	134280	32420.3	15003.8	30139.9	420203	9709.29	4577.95	2.91394e-05	17220.2	149696	166707	147581	109162	305903	16635.8	23697.9	68321.2	9101.69	7674.21	13570.2	8785.06	18280.5	168077	181223	30259.3	141660	42811.4	146830	176949	78939.8	93064.7	90032.3	96159.2	77574.5	77131.4
3.22_881.1569m/z	881.157	3.2218	neg	6.6826e+06	2.76429e+06	6.53948e+06	3.47929e+06	9.74695e+06	9.36789e+06	9.04155e+06	8.36852e+06	4.37619e+06	6.9992e+06	5.33165e+07	1.9799e+07	1.41224e+07	1.41622e+07	1.65068e+07	6.61711e+07	4.3633e+07	1.66785e+07	3.90279e+07	4.06064e+07	4.54702e+07	4.72982e+07	3.66664e+07	3.78894e+07	4.13135e+07	4.12638e+07	4.51737e+07	3.98098e+07	4.44377e+07	4.71769e+07	3.42214e+07	3.40384e+07	3.71026e+07	3.23726e+07	2.84637e+07	2.82664e+07
2.99_177.0187m/z	177.019	2.99067	neg	43550.5	71492.9	83524.8	63552.7	40082.3	39672.4	49652.5	60182.1	37499.9	74224.8	32846.5	83086.3	53480.7	52788.5	32656	54104.9	30048.1	53780.1	27708.2	66406.3	66558.6	37075.5	55124.7	36600.6	60569.8	31480.5	32084.1	29348	60242.9	28975.7	32979.1	40132.7	38074	41672.5	43155	41174.9
3.16_277.1076m/z	277.108	3.1593	neg	27369.7	54919.6	24190.7	28807.3	22237.5	25178.5	31372.7	43277.4	16522.7	47267.7	9655.1	14685	24037.8	25034.2	2.91394e-05	15847.5	2524.27	4436.13	9723.16	8655.17	6232.53	12646.4	8592.78	35908.4	33588.9	6016.32	3362.17	5656.97	2728.25	12715.4	14110.6	10558.5	10266.4	13439.5	16069.8	10716.8
3.77_285.0779m/z	285.078	3.77358	neg	8526.06	9042.8	24262.2	6321.48	7039.88	10976.8	2790	1756.93	8228.05	1230.7	8413.49	1883.82	7327.31	7274.11	7735.29	1795.87	3587.48	1954.79	1168.5	377.249	2803.72	215.864	1121.12	1247.25	1710.04	2232.22	5183.71	5318.55	3309.02	3301.47	6516.11	4561.24	2025.99	5983.57	6036.38	7294.76
10.55_713.5451n	758.543	10.5504	neg	4.40173e+06	1.05523e+07	4.30491e+06	3.25264e+06	4.93948e+06	1.06599e+07	5.2025e+06	5.09638e+06	4.96678e+06	5.81989e+06	4.77374e+06	7.62527e+06	6.8329e+06	6.41942e+06	5.81327e+06	5.01123e+06	8.149e+06	1.06029e+07	6.86389e+06	1.62426e+07	4.86031e+06	5.76115e+06	6.58171e+06	8.25727e+06	8.15324e+06	7.23489e+06	3.35289e+06	2.50801e+06	7.94912e+06	6.58079e+06	6.53363e+06	6.69292e+06	7.20913e+06	6.93463e+06	5.65397e+06	5.76683e+06
3.59_267.0670m/z	267.067	3.5915	neg	3080.78	16629.7	1738.23	2238.37	3546.7	376.006	1957.81	462.104	2.91394e-05	800.885	1943.82	7013.78	3163.74	3374.65	3176.75	1228.77	591.458	1514.96	2.91394e-05	3587.51	667.134	749.256	360.851	3728.29	6135.72	2.91394e-05	2161.97	2352.49	2704.93	1448.1	1223.29	1461.81	1022.23	2456.5	2314.16	2403.5
3.18_415.1026m/z	415.103	3.17682	neg	2.10952e+06	3.65679e+06	4.51261e+06	1.92876e+06	1.78329e+06	7.4714e+06	6.11161e+06	4.29129e+06	3.62871e+06	6.62001e+06	849645	17703.3	2.91804e+06	3.11184e+06	775726	2.91394e-05	16577.3	2.91394e-05	2.91394e-05	2.91394e-05	7700.81	2.91394e-05	2.91394e-05	13686.1	13682.9	13341.7	14494.1	26945.3	8371.12	30894.9	910102	923227	975800	900456	893697	857405
4.12_327.0497m/z	327.05	4.11915	neg	12990.9	12121.5	47811.1	22407.3	13631.9	206882	50556.6	31459.1	167454	91499.9	37615.3	194342	116916	77321.2	142432	187049	39323.3	29905.8	54432.1	6491.24	2477.13	2662.85	2366.19	14775.9	16033.2	32814.3	9842.29	10888.7	97008.4	10857.6	53183.4	54315.3	51073.1	51808.5	44996.1	48260.2
4.03_319.0602m/z	319.06	4.0274	neg	34929.7	61508.4	51391.3	28496.9	38151	80440.5	48598.5	39632.3	56394.4	55448.8	38754.6	31966.7	46533.4	48578.7	49971.3	72703.8	71319	69360.9	62831	59623.6	58815.5	54209	70219.3	52321.2	66051.1	54746.5	47186	46420.8	69497.2	69184.6	42391.3	43830.3	44390.2	44760.9	41752.2	45657.8
8.39_367.3211m/z	367.321	8.38598	neg	128775	59422.1	456434	120929	17749.6	62343.5	14403.6	44837.3	8909.16	62063.3	14335.4	299665	91434.9	96191.3	15182.6	41589.6	39673.8	67962.7	49351.9	22014.4	69336.6	40862.7	41017.4	19082.6	32281.4	9479.83	19228.2	45724.5	31346.8	57237.6	50614.3	55917.5	49638.2	49283.5	46654.1	47018.5
4.34_261.1120m/z	261.112	4.33905	neg	866.536	544.757	1314.96	1218.13	2689.72	172140	231.164	179.917	190.845	370.359	4614.64	1690.05	12984.7	13634.9	5487.53	234.615	2.91394e-05	21346.9	6223.54	23196.7	7484.22	1197.62	1723.2	244.907	216.971	723.625	641.875	1869.69	1523.99	1452.05	4015.25	3655.46	4989.39	4523.09	5058.87	4573.9
0.59_209.0661m/z	209.066	0.591117	neg	23497.9	37590.6	39545.6	27287.9	33409.8	31191.1	31110.3	19085.1	34994.1	12842.1	47996.6	21461.3	49409.3	51090.7	182807	40474.6	38915.5	27875.1	26496.1	39242.9	43772.7	35671.2	55500.9	25938.1	24912	85338.6	78862.9	80912.8	42915.2	92856.8	37999.9	42336.5	40474.2	42086.7	42378.9	42340.3
4.11_478.1116n	459.094	4.11153	neg	56022.3	41539.6	49701.8	50684.6	85733	70386.6	70690.1	72341.7	81858.5	102569	69176.2	109261	131107	120468	228821	325842	188499	361736	383005	1.56359e+06	193608	161638	207334	117830	131146	1.20519e+06	895757	1.37305e+06	109219	166477	227712	208128	210174	204065	182175	200645
5.98_295.2263m/z	295.226	5.97893	neg	1.31116e+07	1.20559e+07	1.18311e+07	1.35602e+07	5.02843e+06	1.26802e+07	7.00049e+06	1.0933e+07	2.25428e+06	1.25433e+07	1.27925e+07	1.99674e+07	1.14084e+07	1.19962e+07	6.54081e+06	2.83782e+07	2.91326e+07	3.28503e+07	2.79725e+07	2.61005e+07	2.69019e+07	2.64293e+07	2.23502e+07	1.31929e+07	1.11205e+07	1.04036e+07	2.60509e+07	5.31771e+07	3.09375e+07	2.37534e+07	1.47232e+07	1.54927e+07	1.50525e+07	1.53672e+07	1.44618e+07	1.51878e+07
3.43_594.1369n	575.119	3.43363	neg	4.19576e+06	3.19728e+06	889701	2.2812e+06	3.0694e+06	3.08598e+06	3.5322e+06	1.47602e+06	9.9785e+06	1.73629e+06	716412	1.44754e+06	2.70377e+06	2.75557e+06	1.70474e+06	1.35849e+06	1.6134e+06	480040	975012	1.57597e+06	1.02467e+06	942991	1.18095e+06	881343	655060	1.42861e+06	1.2736e+06	1.65614e+06	1.84043e+06	1.159e+06	1.22489e+06	1.22665e+06	1.18957e+06	1.12789e+06	1.01615e+06	1.02251e+06
13.83_483.2723m/z	483.272	13.831	neg	190354	232346	86378	184047	476400	123045	621985	338711	397776	129163	391425	37452.8	283708	300530	512610	249421	219443	520538	356927	1.49499e+06	345054	322798	335902	525495	297313	488263	177788	229305	345965	968950	304879	318741	304392	302176	376128	368683
4.00_531.1520m/z	531.152	3.99688	neg	2.91394e-05	141.7	2.91394e-05	2.91394e-05	2.91394e-05	2.91394e-05	459.45	2.91394e-05	1028.65	2.91394e-05	379.644	3761.51	1012.62	930.212	6133.97	1407.18	614.638	3827.22	2064.6	39204.8	2.91394e-05	1179.34	1157.14	68132.8	84434.3	34146.9	15154.2	52413.8	2.91394e-05	2.91394e-05	3660.48	6481.18	5718.34	3519.2	4308.79	5010.6
4.92_771.1944m/z	771.194	4.91578	neg	163211	1.7276e+06	1160.34	365511	21541.5	157.464	626975	531262	99392.5	635880	32267.1	134756	323150	341968	141983	2.91394e-05	86394	543617	2437.63	109.345	1190.7	28376.2	17362	328093	222226	2415.47	2276.37	29242.5	58720.1	23758.6	175456	175711	158909	168569	158682	165644
3.52_457.0794m/z	457.079	3.52488	neg	4254.93	1776.05	1539.78	2.91394e-05	1855.15	3512.61	11685	3051.68	6421.88	2947.52	9507.44	894.778	4362.45	4653.28	2497.08	12767	9571.73	3909.25	15336	2825.44	9697.78	11734.7	10685.8	5143.86	3331.97	4992.12	14093.5	4375.84	17619.3	7850.89	2721.22	4314.46	5283.8	3615.72	6524.97	5606.95
3.52_539.1403m/z	539.14	3.52488	neg	26907.4	32357.5	41523.8	94601	15904.2	17678.2	7048.66	12417.6	182146	162242	10603.2	14003.5	44681.4	44845.8	10572.9	10871.9	2265.04	2.91394e-05	3151.27	1576.01	11214	6969.58	9760.12	2.91394e-05	3640.47	3337.56	18434.4	10533.5	2216.12	2495.63	18445.8	17459.5	19605.8	13921.9	15152	14169.3
3.25_277.1069m/z	277.107	3.24873	neg	89830.2	82584.8	7504.38	50017.1	77126.4	59297.1	196389	177962	237724	322002	35007.2	59083.9	108152	103852	55104.4	2.91394e-05	2.91394e-05	2.91394e-05	2.91394e-05	6262.47	2.91394e-05	2.91394e-05	2.91394e-05	35488.9	47502.8	2.91394e-05	2.91394e-05	2.91394e-05	2.91394e-05	2.91394e-05	11764.2	10704.5	14713.7	10319.4	11077	10606.9
3.77_188.0471m/z	188.047	3.77358	neg	9392.93	265.32	3813.5	2017.57	2481.32	58.869	2639.53	12599.6	2069.95	14160.3	9064.38	3698.11	4500.47	4617.5	316.305	10744.6	0.739711	2117.58	6519.22	2394.6	11045.5	13643.2	7721.55	6716.96	11282	1171.39	1968.53	8148.72	4262.69	3167.46	5714.23	3432.8	5921.67	4803.29	2905.76	3469.49
9.02_783.4926m/z	783.493	9.02365	neg	45079.4	75544.3	16214	21997.9	45008.5	106163	18129.2	12108.6	56883.2	6204.38	209922	68577	86325.8	88909.5	246939	54602.2	141214	31081.2	54481.2	111452	95634.6	66482.6	115996	120016	89184.3	130685	223095	27127.6	164055	196376	94156.3	98159.6	101045	93905.9	81244.6	85037.2
2.93_149.0604m/z	149.06	2.93468	neg	18364.9	18385.8	14759.7	12142.1	14972	23577.1	27460.6	25515.1	18667	23833.6	13506.1	21851.9	18493	18692	18071.3	13782.1	13870.8	14541.8	11753.7	14710.2	15240.1	16994.1	14672.7	18455.1	17901.5	17490.4	12353.5	14169	7229.43	13171	13610.2	11350.2	13848.7	13069.3	15488.1	10332.9
2.79_479.0835m/z	479.083	2.79495	neg	143436	176888	187590	180779	186123	141474	224881	100637	186862	62786.9	98195.3	273494	168245	157995	93849.2	466877	169882	357084	320683	110708	170415	120327	173329	190531	164809	220370	273678	344961	262054	130260	158129	154466	151802	147929	155397	168240
1.83_273.0501m/z	273.05	1.83082	neg	57003.9	78142.2	82284.1	141880	104876	53866.6	40862.5	63616.5	32062.7	63180.2	83721.5	63647.3	86685.5	78177.5	76572.3	71043.9	226751	40573.4	115339	35341.5	132265	57050.1	236348	80823.5	84907.9	127885	194498	198934	97034.3	175656	85394.1	87167.1	83523.1	97499.5	115689	110927
4.79_592.1541m/z	592.154	4.78743	neg	3.62066e+06	4.90428e+06	2.7045e+06	2.36584e+06	3.92632e+06	4.7811e+06	7.51805e+06	4.64121e+06	5.01103e+06	4.17946e+06	4.0913e+06	1.35369e+06	3.7529e+06	3.87932e+06	5.29025e+06	35879.9	386479	37802.4	20884	52730.9	5615.8	13416.5	2494.81	953580	1.33776e+06	73911.9	12878.2	124003	101328	184203	2.09311e+06	2.13994e+06	2.06025e+06	2.14027e+06	2.14606e+06	2.18759e+06
6.95_325.2744m/z	325.274	6.95068	neg	18546	16545.7	39294.5	14942.7	2443.08	9991.11	1412.84	1828.8	553.62	2080.79	1333.3	18119.6	9310.37	9878.21	808.031	2214.8	6941.36	8459.47	8419.83	3612.31	11739.1	5793.13	6253.79	1548.31	2070.35	2512.09	4641.72	7352.38	7678.22	11821	5290.07	5664.54	5001.54	7308.77	5639.12	5213.41
3.42_228.0739m/z	228.074	3.41622	neg	43998.6	19614.6	20620.2	22171.4	35227.5	398.176	399.064	465.738	2.91394e-05	958.003	18965.7	50895.6	18449.6	18813.5	48003.3	17473.8	2.91394e-05	16617.2	5390.2	7665.66	6766.41	4263.72	2831.92	4124.36	4681.97	2.91394e-05	17618.3	4259.59	8965.52	2.91394e-05	2581.06	6403.96	4078.96	3508.23	7322.62	5528.57
3.97_563.1751m/z	563.175	3.97383	neg	334563	465571	462748	941742	502884	491664	166687	93669.9	185454	336647	41215.8	486903	315029	325764	51725.3	14541.5	15219.4	17290.6	18804.4	29043	6013.61	12165.1	12795	58980.9	79568.1	7498.17	11089.6	10159.1	8718.3	6380.02	128843	123937	124041	122517	129611	119243
0.60_613.1772m/z	613.177	0.598767	neg	39756.6	10738.9	65488	12380.7	1489.85	15047	2.91394e-05	2919.55	2.91394e-05	1457.66	4642.67	5325.46	10702	11415.5	2.91394e-05	4435.21	4869.01	13441.9	4624.51	2.91394e-05	13439.5	11917.9	8716.89	8347.69	6016.47	3733.83	9679.52	3775.58	2.91394e-05	2187.76	4130.1	4926.01	3858.13	2711.75	7225.77	5274.22
13.85_449.2688m/z	449.269	13.8538	neg	2378.98	7617.8	2.91394e-05	6144.7	5355.66	2.91394e-05	2936.15	17357	17112.1	33115.4	3957.8	2.91394e-05	6722.98	7171.17	2.91394e-05	5097.84	7453.39	50508.2	8647.57	22346.6	5208.86	16458.6	2600.71	26546.8	24302.8	51686.6	13287.9	20962.4	13055.7	5262.41	9617.6	8238.55	8126.88	10135.5	9085.98	9030.05
0.59_357.1024m/z	357.102	0.591117	neg	149911	121715	276223	366117	247681	456439	618952	314259	510295	110358	187865	483154	500964	469771	2.05896e+06	564707	344753	476975	293737	499215	223897	201262	188678	253817	269358	1.08868e+06	3.87473e+06	820161	231483	1.80961e+06	532700	583270	546040	562198	595820	571971
3.80_283.0600m/z	283.06	3.79698	neg	8666.35	24381.1	12348	17863.2	24291.4	39610.7	19912.4	46991	28957.4	24201.3	34101.6	20997.1	30587.2	30308.4	84976.6	68558.8	47230.8	26484.1	61656.4	9482.67	46418	30444.5	47719.7	20951.5	26942.9	28003.7	22440.4	31079.7	27614	28364.9	24565.9	25778.1	25960.8	26572.1	28418.9	30703.9
3.01_183.0291m/z	183.029	3.00695	neg	403418	382919	163113	251195	279605	233204	429226	614353	140381	1.13867e+06	82393.2	221020	332219	342214	81644	89053.8	155895	204850	121109	1.33968e+06	213942	631082	290620	185368	157518	106382	63833.5	157819	179750	91218.9	199949	215188	212020	202459	163818	173613
8.50_793.5140m/z	793.514	8.50028	neg	127387	56854.1	157562	120743	80582.5	4186.17	75909.6	109561	40779.6	61469.9	3421.48	2101.54	57225.7	61040.7	2084.14	84747.6	118442	85258.9	128710	57785.6	284167	268899	100408	146491	155916	2.91394e-05	23383.3	2.91394e-05	3680.99	12222	57429.3	59397.2	66103.5	56369.7	51301.9	62102.3
3.28_267.0290m/z	267.029	3.28378	neg	64822.1	81471.3	76141.9	56433.7	55151.6	156562	75785.5	80021.6	86081.3	108732	47183	62302.7	69141.5	72921.2	40788.1	61235.7	33312.7	56295.3	55668.2	24072.3	38465.2	39184.5	43058.9	52974.8	80360.4	32138.9	52741.3	38729.8	45269.2	49344.9	39502.8	45088.6	43386.7	47226.1	48808.9	50293.8
6.70_381.2648m/z	381.265	6.70043	neg	4719.81	9925.42	1965.58	12147.4	9710.65	2.91394e-05	33611.1	21493.8	12821.4	16036.6	407.248	2.91394e-05	8386.68	8945.79	2.91394e-05	7928.59	3141.65	6907.69	2313.7	9876.77	10417.2	9207.48	2347.15	14345.7	6386.58	3389.53	3961.61	10576.8	10260.7	8310.36	6119.35	5941.6	5538.89	8244.46	6767.4	6815.37
4.86_303.0875m/z	303.088	4.86363	neg	6462.14	18809.6	6605.47	4014.93	1892.49	10518.3	9212.49	2538.99	4241.82	2.91394e-05	2.91394e-05	20841.1	5769.21	6060.43	2.91394e-05	862.297	2.91394e-05	2997.95	2.91394e-05	2.91394e-05	2.91394e-05	2.91394e-05	2.91394e-05	4929.17	4685.89	2.91394e-05	628.027	2.91394e-05	2.91394e-05	822.514	4415.64	1722.07	2602.79	4149.27	3821.94	1739.47
4.08_233.0602m/z	233.06	4.08103	neg	38026	46291.5	42295.8	31466.3	32489.5	48460	23110.1	22883.3	29797.9	19108.2	37828.9	23805.9	31693.1	32789.4	37175.1	19673.8	29716.5	26425.9	15028.6	17549.3	12691.7	7152.23	16531.2	20823.1	23268	15892.2	10669	13677.7	29644.3	22638	28914.2	24826.5	30496.4	25639.1	25348.2	27511.1
2.66_239.0541m/z	239.054	2.65897	neg	276862	85969.4	633103	314727	335035	1.09438e+06	686168	465753	488600	401594	399103	186123	406589	424760	510101	506653	201398	185035	1.17626e+06	99711.7	124604	133822	119731	76507.3	75302.9	109639	76404	171630	78679.1	47121.4	190483	210205	208517	207384	181245	234731
4.41_693.1833m/z	693.183	4.40763	neg	93552.3	104956	77967.4	101430	96590.5	53063.3	136483	187410	197827	188251	108280	79774.4	556453	589121	93247.4	64470.5	65007.6	43489.6	76490.6	1.78054e+07	79228.3	83319.5	71728	119750	116608	1.2317e+07	9.02157e+06	1.4476e+07	376985	100979	1.40199e+06	1.42018e+06	1.40261e+06	1.34458e+06	1.35467e+06	1.31382e+06
2.97_242.0787n	241.074	2.96627	neg	2582.26	2377.44	26401.4	11262.6	6113.14	13910.1	23060.7	30092	47844.2	29109.5	140096	9072.16	23996.8	24945.1	5423.03	10408.3	1.35474e+06	18228.2	11004.6	45541.2	35430.8	42450.8	20168.9	15187.2	19215.4	69021.5	11484.7	27596.1	42515.3	35167.4	49639.9	52411.1	45575.5	48764.2	39579.9	45753.4
4.28_373.1307m/z	373.131	4.27808	neg	9997.35	4306.67	5072.03	13029.3	62664.8	2.91394e-05	11791.8	446.259	8461.99	4893.83	8753.38	1578.59	9186.25	9755.71	5879.39	1336.73	2205.61	4209.08	458.211	2.91394e-05	1296.44	750.026	1176.65	217.627	422.455	13.4565	151.43	308.862	548.665	144.988	2695.56	3382.67	2678.73	4081.72	3480.1	3909.59
2.82_451.1231m/z	451.123	2.81782	neg	2.96186e+07	3.01431e+07	4.55066e+07	3.80056e+07	5.58494e+07	3.38292e+07	2.18682e+07	1.60176e+07	3.04484e+07	2.42232e+07	5.83488e+07	4.97344e+07	4.66786e+07	4.18547e+07	1.14273e+08	5.90638e+07	3.743e+07	1.8218e+07	2.75093e+07	3.53678e+07	3.89811e+07	2.91063e+07	3.87844e+07	2.23248e+07	2.45471e+07	6.26734e+07	3.51749e+07	3.80819e+07	5.11963e+07	5.36353e+07	3.65856e+07	3.81736e+07	3.56879e+07	3.60663e+07	3.43531e+07	3.55632e+07
2.70_343.0462m/z	343.046	2.70468	neg	14916.3	20714.9	12233.7	15489.3	27226.5	7159.77	39836.6	14834.5	27398.7	14568.5	19132.5	7876.59	18207.5	18632.7	10670.3	12336	11684.3	10272.5	12902.9	18848.7	8128.71	11076.9	7716.86	15773.9	10135	14329.5	9937.31	12457.3	22796.3	18238.6	11382.7	14672.4	11020	12272.9	13680.8	16269.8
3.03_167.0343m/z	167.034	3.03183	neg	23078.4	9460.66	32808.6	24035.5	39171.2	33929.7	65842.7	56468.8	68247.5	28437.6	26827.3	29528.8	40943.3	41479.3	28160.6	198465	42726.8	283671	168733	359522	67159.1	139029	53451.2	127771	97539.5	100134	117572	62013.6	109431	105851	61864.1	66541.7	63273.6	69438.8	73125.2	74693.7
3.68_415.1030m/z	415.103	3.67882	neg	90376.2	236235	86493.2	73259	88542.4	151438	148501	148595	110644	136847	71914.6	74669.8	111155	115108	87291.8	200869	65866.7	87148	154453	266301	92015.3	94983.9	88419.8	179625	204352	97414.6	85618.3	93617.5	130258	89058.9	103225	92955.6	95921.2	91811.1	93398.9	91082.5
11.36_786.5756m/z	786.576	11.3557	neg	202503	439741	266821	112823	168668	815516	102962	127524	93817.9	191995	209812	969840	399641	348483	243834	280193	793535	1.08082e+06	405767	2.09871e+06	515739	528904	605299	714332	623859	476292	175461	81718.9	589889	401744	485355	500533	571602	525509	384405	396662
4.05_487.1237m/z	487.124	4.05042	neg	25634	14228.8	16382	20593	25261.9	50897.2	26116.7	24481.2	38925.1	28006.1	32143.9	42352.4	43987.3	42393.4	57983.6	342416	150746	89449.7	264593	6848.81	233457	243212	216746	93802.9	141110	299933	79123.1	27980.9	151423	183449	51974.1	46054.5	48500.5	44029.5	39930	34350.2
3.91_515.1198m/z	515.12	3.91263	neg	735961	1.18868e+06	279074	443652	929157	508667	1.46255e+06	1.05118e+06	856357	1.61661e+06	378722	1.04221e+06	833900	876655	606336	160006	420234	699376	656425	1.3419e+06	256246	371433	443897	890682	986134	603527	537940	1.17469e+06	963117	730514	525560	539384	804892	712404	705468	798326
2.81_151.0394m/z	151.039	2.81018	neg	25545.2	121788	110752	44451.2	34573.1	52762.1	19962.8	14475.2	18237.3	13638.7	24023.7	42758.4	39384.5	40200.2	26782.5	89543.3	37160.2	52835.2	44463.1	12620.6	26318.3	17916	22962.6	26467.7	20691.4	28549.1	26458.5	42348	29564.1	24163.1	30720.8	30074.5	30262.9	36568.6	37171.3	44095
2.96_371.0973m/z	371.097	2.95815	neg	177548	338375	515876	191646	276417	303683	212951	313561	189134	257838	199707	427973	331230	305520	781036	203549	398679	137679	26250.3	112547	102437	58817.5	96811.1	73369.4	77115.5	58499.3	61528	32557.2	31411.3	185643	150651	161953	147044	154652	126533	137779
5.98_493.1287m/z	493.129	5.97893	neg	131262	1.12774e+06	1.85608e+06	1.37635e+06	36226.9	4.3515e+06	203182	674564	1.00758e+06	126441	113766	372911	791228	830166	235007	9750.34	19218.9	693496	80210	347247	8370.09	26329.6	1259.82	821150	888896	2.91394e-05	20185.9	65568.4	126939	14634.1	446561	480326	470838	475498	440218	451462
5.90_464.2779m/z	464.278	5.90393	neg	2196.95	15186.8	9751.09	44260.7	33546.9	62027.3	79291.4	333857	163935	195853	808.019	221722	77495.7	82662.1	2.91394e-05	13968.5	37659	31679.6	48268.2	27473.4	449674	152269	53059.4	137366	333905	11442.5	2004.34	23172.8	35763.6	2.91394e-05	53218.4	58840.3	52041.2	58429.6	59417	54766.8
3.22_545.1300m/z	545.13	3.2218	neg	2.78406e+06	6.52589e+06	2.44012e+06	3.15895e+06	2.60001e+06	2.04562e+06	1.8922e+06	1.11741e+07	1.79812e+06	5.45908e+06	778678	911621	2.83832e+06	2.99254e+06	441242	114707	666279	202305	383800	27765.7	249370	58895.2	206182	990695	1.26991e+06	110256	169615	379521	43828	51404.5	461848	480736	445208	446621	426543	415944
3.94_221.0598m/z	221.06	3.93572	neg	28214.4	36315.8	33904.3	17207.8	14707.4	43428.4	19472.7	8868.33	31771.4	10798.3	16154.8	8388.08	19647.2	20957	20126.8	23023.4	13568.3	14463.2	8434.8	5281.47	2228.17	2799.44	2.91394e-05	3124.15	8164.59	4214.71	680.348	2.91394e-05	10034.1	2641.29	7917	8077.14	7665.27	7465.63	6456.41	4902.52
4.11_446.1194n	445.112	4.11153	neg	8.50199e+06	9.57622e+06	5.1275e+06	5.50115e+06	1.17313e+07	1.36134e+07	9.01677e+06	6.28246e+06	8.61738e+06	1.02223e+07	1.17693e+07	1.07763e+07	9.31481e+06	9.43252e+06	1.07493e+07	1.22051e+07	1.25415e+07	7.76502e+06	1.00261e+07	460492	8.12954e+06	7.95724e+06	1.02442e+07	9.39678e+06	1.23573e+07	7.90894e+06	8.84174e+06	4.39494e+06	1.17958e+07	8.79935e+06	7.53187e+06	7.23078e+06	7.12182e+06	6.66091e+06	5.9542e+06	5.99376e+06
4.03_180.0579n	225.054	4.0274	neg	2.76447e+06	3.9837e+06	2.85629e+06	2.17018e+06	2.52683e+06	4.81236e+06	2.74881e+06	2.53367e+06	2.71665e+06	3.15192e+06	2.78709e+06	1.68096e+06	2.82373e+06	2.94013e+06	2.72561e+06	4.10403e+06	3.91049e+06	3.52917e+06	3.48214e+06	3.46577e+06	2.79391e+06	2.76275e+06	3.67609e+06	2.75493e+06	3.44972e+06	2.53077e+06	2.38707e+06	2.15563e+06	3.58668e+06	3.47446e+06	2.59852e+06	2.62785e+06	2.7159e+06	2.56183e+06	2.57858e+06	2.65134e+06
3.11_299.0549m/z	299.055	3.10872	neg	280868	699800	522373	389570	336550	408590	318165	388765	344957	382630	227577	388169	358078	352837	198948	170437	99446.8	284444	136495	17147.1	84117.4	69583	62814.7	209153	224899	101899	164261	395968	73718.4	52158.3	145591	163189	163409	175886	192320	186507
2.56_271.0837m/z	271.084	2.5599	neg	225.572	2.91394e-05	1083.42	67.231	1.48686	2.91394e-05	671.811	242.227	2.91394e-05	2.91394e-05	347.738	372.647	294.306	236.553	24.3856	5134.29	2395.43	2.91394e-05	1807.03	1987.1	785.421	660.927	1266.31	49.7606	156.373	114292	1949.91	1251.59	1087.7	634.846	1969.95	1745.54	2691.98	2588.87	3099.07	2875.28
3.09_265.0705m/z	265.071	3.09115	neg	33999.4	37167	43630.3	46872.7	52338.8	424500	95025.5	52223.7	131981	46218	25703	54029.7	112735	98287.5	284679	46021.4	26553.8	23293.6	50495.6	30761.8	21110.7	28921.5	6963.55	19874.9	11156.2	35844.5	56114	94254.8	28184.2	36451.7	43126.6	40595.2	45593.8	45431.8	43222.2	45309.7
0.61_221.0660m/z	221.066	0.6065	neg	16132.3	41032.4	30825.3	45174.8	121054	51299	156110	26350.7	199580	13055.1	80439.5	63348.1	90704.7	82167	246976	45449.7	25644.1	24101.7	28015.6	30603.9	26602.1	31209.4	24656.4	66533.9	25877.9	98267.1	60617.1	35322.1	37205.6	69603.1	56525.5	58010.7	57649.8	59622.6	63163.5	61284.9
3.30_163.0392m/z	163.039	3.30008	neg	108215	198507	28159.1	216293	359067	107420	362412	230470	128348	132992	43352.7	20964.1	201588	208996	909687	17342.8	59187.8	50378	24505.1	63926.1	73258.9	127044	82254.2	58283.5	24632.2	75477.3	56005	134582	79738.4	94347.3	67314.2	76183.5	67991.8	70578.8	83356.4	82433.2
8.93_379.3206m/z	379.321	8.92578	neg	28745.7	24463.5	250471	37282.6	2488.62	58458.1	2.91394e-05	13702.7	2.91394e-05	23025.5	2.91394e-05	88186.3	36169.1	38580.4	2.91394e-05	6675.87	12498.5	38956.1	30104.7	3439.74	37116.5	17269.8	20413.7	5540.41	14092.3	2.91394e-05	13422.4	4548.72	15575.6	20295.5	21041	21279.3	21085.7	19668.4	20991.6	18448.8
3.47_495.1138m/z	495.114	3.46798	neg	45699.4	11196.5	64524.8	66892	31074.1	676257	31589.1	39366.6	13709.5	44700.1	178554	55533	128520	109934	3844.08	712967	1.59597e+06	74083.8	56242.9	16017.2	672654	263791	674472	21854.8	13699.4	216750	807271	230209	596898	621735	216687	219411	228426	205357	206412	232346
4.74_417.0981m/z	417.098	4.74173	neg	29732.4	47266.6	147866	31840.3	11906.9	5888.75	5923.15	2740.59	704.216	5811.94	2.91394e-05	6249.68	19825.1	21087.3	553.344	2.91394e-05	2.91394e-05	2000.74	2.91394e-05	2.91394e-05	2.91394e-05	2.91394e-05	2.91394e-05	2.91394e-05	2.91394e-05	2.91394e-05	2.91394e-05	2.91394e-05	2.91394e-05	2.91394e-05	4704.44	2804.17	2947.82	4803.95	4346.95	4431.91
3.94_268.0723n	267.065	3.93572	neg	927165	1.12245e+06	1.06986e+06	616717	681351	1.49455e+06	659122	505922	1.07263e+06	595498	635498	399178	740447	782533	854246	1.09486e+06	854216	706484	687270	616541	408832	384245	436517	404406	547128	378063	274398	253814	685318	380170	476300	475855	466393	452949	415830	411409
4.22_173.0602m/z	173.06	4.22472	neg	7908.06	5088.66	4593.76	5706.55	6705.4	4646.17	6076.93	3103.83	7600.92	4796.24	6984.92	6604.26	5739.79	6121.01	9077.36	6458.94	2550.61	2157.74	5147.04	850.884	4231.76	4263.47	2265.88	6929.69	4682.45	2455.48	1539.38	7174.21	2918.01	6329.31	4716.25	5155.4	4667.03	6268.06	4123.05	3599.37
4.59_288.0998n	287.091	4.58933	neg	167970	377107	34723.3	148888	712201	47911	264453	585246	385315	344127	162192	265002	295421	282037	338220	20278	24871.6	102207	36739.9	1244.6	11502.4	30126.1	16013.3	96149.6	108646	113337	75707.8	104387	59697.8	97329.9	129776	137495	140915	136575	141370	134913
9.71_818.5570m/z	818.557	9.70703	neg	34592.2	63891.9	201031	124218	165642	96763.4	30855.8	54087.8	24280.2	53447	1.57478e+06	198335	315962	328083	539328	134223	395571	209925	174271	126117	532209	475056	329837	601711	579525	648337	327474	222859	738652	2.03511e+06	388138	410293	434372	408327	349303	363574
5.17_168.0060m/z	168.006	5.17483	neg	64788	88103.9	24346.3	38538.3	24320.8	8044	10160.8	21333.1	10254.4	24728.9	8519.2	10597.7	24162.6	25140.3	8377.01	8248.69	10562.7	9917.78	11378.9	11269.4	9866.09	9183.4	10399.3	9599.81	9639.4	13104.8	11496.2	9811.71	12968.4	12630.8	8965.82	12749.7	10219.2	12087.2	9028.49	9079.35
3.10_541.1345m/z	541.135	3.09985	neg	23936.2	13037	27322	22283.9	33136.3	10562	2550.67	3284.94	2.91394e-05	2.91394e-05	33763.5	94457.1	76511.8	47100.7	363560	7856.77	2.91394e-05	2.91394e-05	3427.8	2.91394e-05	2.91394e-05	2.91394e-05	2.91394e-05	2.91394e-05	2.91394e-05	2899.43	7058.79	2.91394e-05	2.91394e-05	1492.96	17583.8	16574.5	24217.5	14200.6	12706.3	7669.17
10.51_824.5471m/z	824.547	10.5123	neg	7101.39	2.91394e-05	12576	63172.4	193844	3368.33	108998	17268.5	87076.8	2742.78	270460	2.91394e-05	59056.1	62993.2	1272.91	18142.6	97194.6	28949.3	64119.5	541757	109160	107221	116646	328400	173650	74972.2	937.394	3544.67	85746.7	68082.6	73663.7	80177	85454.5	89273.5	111335	95959
2.65_366.0817m/z	366.082	2.65135	neg	614110	246744	915804	551985	915631	121978	277936	133254	75027.5	96740.9	179139	248524	325759	343196	265952	1.85592e+06	417861	502226	466185	177748	385897	244219	373515	227950	228695	188868	115939	327513	181730	240230	271741	268068	264356	224054	161738	177830
8.76_840.5409m/z	840.541	8.75815	neg	69480	22974.8	101479	141107	280391	7251.59	91806.5	57936.5	64937.7	39206	1.59063e+06	64703.2	197292	209612	29870.4	104899	197792	100427	130347	138757	411712	448293	240687	467302	295468	523493	161455	116106	498253	420899	211898	191036	200102	202660	188112	205793
0.62_533.1705m/z	533.171	0.62215	neg	14477.6	24473.2	8820.38	45933.7	27429.4	5399.23	44724.3	61417.6	7860.04	21225.1	11666.3	3897.61	45829.3	48717.9	2052.09	13379.8	150545	175188	258588	225329	193806	284558	282228	351413	399631	199932	167256	66888.7	367227	191230	106528	108737	101348	98893.4	98117.9	98999.5
4.41_751.1912m/z	751.191	4.40763	neg	8834.68	2501.97	4858.84	9545.66	8222.73	642.271	2308.84	1074	1111.16	2359.2	4981.55	14334.4	4532.16	4834.3	3926.07	5836.03	1858.99	5962.46	3573.75	2.91394e-05	15254.6	11735.4	14219.1	5993.17	4241.98	2427.45	4503.62	6107.51	4223.66	10901.3	2133.85	2198.55	3507.13	4173.97	4368.9	3113.66
3.52_739.1886m/z	739.189	3.52488	neg	27233.3	15792.4	6973.44	44893.6	24380.2	7782.67	40156.5	50782.2	14227.1	11153.2	3426.56	7330.62	19231.7	19832.6	22054.4	21111.5	62899.5	23316.4	24656.5	20648.8	87649.9	48016.5	29840.1	14916	27190	2.91394e-05	1854.19	3631.14	5195.82	4279.45	23442.5	29379.6	22232.2	23322.7	24356.7	25585.3
8.43_448.3542n	447.347	8.43172	neg	327382	1.1157e+06	4.16977e+06	467527	458393	30379.4	222907	435594	148229	251653	1892.18	5901.64	509022	542957	2.91394e-05	141467	73263.2	246148	239541	85280.5	320864	369829	81909.4	559375	488895	591.032	9766.32	2.91394e-05	2.91394e-05	2799.7	247155	252268	263439	241043	244687	242490
13.83_477.2241m/z	477.224	13.831	neg	18846.7	41507.2	10997.5	17988.1	24132.4	10662.3	21265.7	22050.5	8765.97	26897.1	18296.1	1131.45	19898.7	21225.2	15790.8	43718.4	36330.6	32447.4	42793.5	60450.5	29329.6	37866.8	32842.5	33683.2	54241.9	42051.7	18792	14939.6	39996	37208.9	26261.5	31179.5	27708.5	31447.5	23739.1	22506.7
3.97_605.1306m/z	605.131	3.96622	neg	137516	154281	147972	176053	125783	2.65339e+06	953326	272127	598723	564704	1.13777e+06	49025.5	608974	637757	1.91869e+06	117014	622891	31071.8	96442.9	15640.3	19719.2	15862.7	17270.5	227639	365094	27130	17538.2	120548	49565.1	107586	256480	250149	247435	249526	223839	209605
8.88_473.3271m/z	473.327	8.88007	neg	154704	73990.5	949409	138570	113709	95397.9	64412.2	121787	68140.9	185634	12115.2	221402	161727	171683	98536.2	79643.1	156750	166333	136470	98531.2	119035	100557	169020	103749	250414	18847.7	76943.9	39047.1	48958.3	87302.9	102591	110223	104367	101889	94237	96665.2
3.33_449.1079m/z	449.108	3.33237	neg	11476.5	105872	20239.2	53925	9437.43	403866	1.39986e+06	492773	162497	1.34372e+06	2.91394e-05	2.91394e-05	269672	287650	2.91394e-05	211334	511264	347255	585444	2.47774e+06	1.87474e+06	2.01459e+06	2.15734e+06	784517	1.18717e+06	38303.5	2.91394e-05	41592.8	172383	27541.2	452653	442512	430337	417862	405838	396891
7.13_522.2848m/z	522.285	7.13355	neg	2.91394e-05	4786.66	9383.39	1674.08	2138.99	773.705	2.91394e-05	2.91394e-05	14141	2.91394e-05	97442.4	50592.2	34529.6	23338.3	37255.8	33273.8	2.91394e-05	177588	2.91394e-05	35786.1	8173.93	3540.86	30503.1	6210.11	2.91394e-05	348713	53695.1	81360.8	101211	60181.3	29495.6	38359.5	37914.9	34533.5	20198.6	19040.1
2.76_901.2433m/z	901.243	2.76445	neg	164409	139737	189629	241774	319330	55499.4	77241.6	36511	74694.1	39428.3	406365	223662	245951	203075	649133	269542	293285	82832.5	124119	171947	160281	128802	262193	84274	69861.9	395886	214836	274628	306723	355381	176846	169323	155582	162346	200570	198826
4.30_267.0650m/z	267.065	4.30095	neg	395353	279739	219474	131867	88783.1	161633	59566.3	85788.7	117931	76669.3	128447	65428	141668	144293	127469	56080	55261.8	41512.5	43633.9	45768.1	26463.1	32122.6	42114	80814.8	86350.3	38457.1	32682	44027.9	80733.6	50793.6	91157.5	95420.3	91448.7	92062.1	96869.8	96260.4
3.66_624.1834n	623.152	3.66282	neg	752538	661627	640729	989121	1.59319e+06	1.05357e+06	769207	240600	834694	525945	2.28607e+06	439606	1.19114e+06	1.16852e+06	2.65055e+06	621632	493444	645995	457917	1.42691e+06	331203	442139	441880	443989	360903	1.94729e+06	1.68752e+06	1.48326e+06	4.17921e+06	2.20084e+06	816854	819363	821739	811078	799529	810687
2.95_173.0239m/z	173.024	2.9502	neg	17529.4	18632.4	15382	13868.1	17747.1	25153.6	18719.6	21186.5	26981.7	21508.2	18833.6	17771	19156.9	19249.9	17905.1	17792.9	15936.8	14509.8	14348.6	19022.1	17002.3	15805.3	13955.7	14473.4	18740	23010.7	15965.2	16527.8	15322.6	16726.8	11987.5	15490.5	13805.1	14655.5	14238.2	14396.7
12.07_799.5594m/z	799.559	12.0683	neg	25185.4	126659	6082.88	12902.8	105633	360032	43743.5	33319.8	136004	25356.1	155663	570531	256304	227305	1.12446e+06	75920.3	473094	39535.8	43043.9	73164.5	141477	96359.8	228043	125296	150852	76385.2	270722	20628	167076	157690	186871	215669	242284	200269	150760	171968
8.65_381.3366m/z	381.337	8.65148	neg	84549.7	86809.9	453073	73460.1	7474.77	115232	3438.69	10912	2631.82	30200.3	7681.64	198256	79103.9	83664.5	12024.3	40528.9	38743.9	69926.5	69011.4	22409.6	93928	61870.9	55198.4	17014.3	26735	24725.4	63714.2	68347.9	85560.8	135826	47477.7	52642.7	51752.2	56935.1	47363.2	49002
3.54_241.0476m/z	241.048	3.54147	neg	224891	391668	215143	182300	220798	342932	326734	282463	299837	289111	336752	231836	265428	270877	221253	411025	293362	208814	247499	145336	194303	180868	220330	301776	379161	109308	202132	153675	223594	153045	179287	187679	199367	176086	159972	164420
0.65_679.1952m/z	679.195	0.645383	neg	44634.8	41646.4	70547	47711.8	30209.1	30267.3	2.91394e-05	2.91394e-05	2.91394e-05	2.91394e-05	2.91394e-05	31507.2	22498.9	23689.4	2.91394e-05	51117.7	51930.4	109394	32428.6	13326.2	93586.8	79338	114097	32025.7	47413.8	22949.8	18307.3	32054.3	29353.2	11147.5	24680	22532.6	22643.2	20949	20953.2	23353.8
2.93_178.0622n	159.044	2.93468	neg	350522	361244	295229	271132	329345	505700	418136	398558	375246	426077	356526	293017	352381	358054	343494	326699	296245	277664	298816	348626	311839	334638	278645	322767	369367	334499	262645	300320	258784	295929	265524	274458	265916	264749	254049	261308
3.45_843.1588m/z	843.159	3.45085	neg	173494	176985	15087.1	39744.4	158393	2.91394e-05	299089	769094	77734.3	437300	42027.6	68565	151778	161503	7083.52	2578.54	2.91394e-05	3961.37	2.91394e-05	8527.02	2.91394e-05	2.91394e-05	2.91394e-05	19095.5	27835.4	2.91394e-05	10710.9	1772.21	2.91394e-05	2917.05	52792.5	52596.3	49351.3	48446	38546.5	37964.4
2.91_753.1882m/z	753.188	2.91102	neg	110273	15009.9	6529.88	6201	9207.93	2.91394e-05	14096.5	26612.7	8728.5	39105.6	163622	59966.9	33984.7	35258.3	35535.9	4495.91	3787.5	750.159	2.91394e-05	11279.3	2.91394e-05	3802.81	2.91394e-05	2.91394e-05	1869.17	10938	11263.6	17232.1	6985.39	17065.4	13864.3	16801.4	15271.1	15941.8	9634.5	11776.4
3.49_449.1081m/z	449.108	3.49348	neg	624319	1.04051e+06	491950	809400	386539	800353	1.06275e+06	1.49856e+06	285794	1.71449e+06	321278	198062	742655	769955	315087	1.16373e+06	2.35769e+06	645385	1.7665e+06	2.58675e+06	1.38175e+06	2.39536e+06	2.23962e+06	698775	915664	585758	340172	2.09025e+06	2.69727e+06	318122	712701	802820	719054	799076	795151	753461
2.51_223.0244m/z	223.024	2.51418	neg	5559.68	359.42	23237.5	14183.1	12051.2	2.91394e-05	5773.69	2.91394e-05	6616.91	2591.34	396.7	20242.1	18433.4	10114.7	39901.7	4282.52	18515.5	39528.5	4240.83	791.014	1546.55	1064.97	489.338	2965.55	1233.42	16694.2	5482.98	7749.03	5839.77	602.893	8775.1	11840.7	10344.9	10851.9	8798.37	9930.87
3.48_427.0673m/z	427.067	3.47658	neg	39179.9	34672	6563.35	22218.8	66700.5	27795.6	80650.3	40908.1	170189	40867.2	25714.1	14233.6	45369.1	45473	17899.8	49810.1	31234.5	53835.7	42808.2	72898.7	13037.6	15258.1	21592.2	19969.4	6831.65	38203.3	23626.8	17571.6	36233.3	39312.3	31961.9	25454.6	32918.7	23254.8	25614.8	30917.8
0.95_359.0975m/z	359.098	0.950533	neg	8799.82	5787.98	18233.5	16361.3	46550.6	4006.12	21407.2	3087.97	44331.2	2987.84	19590.8	153881	88561.1	44828.8	208039	37810.2	16041.4	20275	14621.7	10457.2	25948.6	16104	26729.3	24663.1	22106.3	174400	42433.3	29608.5	62446.6	17304.3	39823.1	36386.2	35992.4	37429.6	39621.8	38307.6
5.10_607.0917m/z	607.092	5.09865	neg	6.15075e+07	8.25818e+07	8.96618e+07	5.89399e+07	2.71521e+07	2.67227e+06	5.66602e+06	6.21371e+06	7.76751e+06	9.33161e+06	103917	6.30014e+06	2.39199e+07	2.5508e+07	785249	4701.63	1.69789e+06	1.15951e+06	1458.45	5779.89	6901.37	9615.41	5149.17	784346	1.33278e+06	29978.2	14384.6	7052.5	18936	13458.7	1.10866e+07	1.12427e+07	1.10304e+07	1.12693e+07	1.09933e+07	1.10326e+07
3.77_407.1330m/z	407.133	3.77358	neg	7.7122e+06	3.54326e+06	4.06336e+06	3.09377e+06	3.81232e+06	2.82715e+06	2.35308e+06	1.04659e+07	4.51514e+06	1.00085e+07	6.91569e+06	2.13861e+06	4.35219e+06	4.62933e+06	593715	1.00211e+07	537789	590342	4.83906e+06	3.15687e+06	4.93747e+06	7.32009e+06	5.29815e+06	6.87096e+06	7.24249e+06	1.35241e+06	271674	2.49318e+06	3.14615e+06	1.96493e+06	3.63157e+06	3.64711e+06	3.56251e+06	3.4925e+06	3.30193e+06	3.36702e+06
13.78_900.6796m/z	900.68	13.7843	neg	47968.3	101383	65049.6	35846.6	44982	110123	22709.8	12718.2	9916.94	33040.5	58349.1	164109	78988.1	69655.7	74415.7	81503.1	112798	174685	81883.4	141560	94607.5	53807.8	77965.9	89920.2	87513.1	29578.5	11221.9	4268.62	63293.2	83516.1	77241.4	82729.5	62324.4	72184.1	58884.6	68025.9
4.28_355.0443m/z	355.044	4.27808	neg	207235	294397	1.08286e+06	191751	292877	5.63316e+06	170636	133597	244089	171455	387885	1.99902e+06	1.59069e+06	1.14714e+06	4.53674e+06	1.51604e+06	2.15502e+06	1.21708e+06	2.66333e+06	211246	609929	336818	485424	321364	417434	449464	752920	859555	516575	749136	1.04065e+06	1.10727e+06	1.05862e+06	1.09915e+06	1.0457e+06	1.05993e+06
9.90_936.5840n	981.58	9.89752	neg	4.53944e+06	5.97466e+06	672574	5.41763e+06	1.60375e+07	7.39624e+06	1.37243e+07	1.1358e+07	1.21351e+07	8.77359e+06	6.09156e+06	725134	7.04302e+06	7.46501e+06	5.16985e+06	1.07059e+07	1.06677e+07	1.15475e+07	1.16724e+07	1.55808e+07	7.81245e+06	8.19632e+06	1.39532e+07	1.76253e+07	1.47994e+07	8.24204e+06	2.26955e+06	2.09735e+06	7.71555e+06	2.23353e+06	7.55011e+06	7.83436e+06	7.97957e+06	8.04252e+06	6.8648e+06	6.7756e+06
4.35_297.0754m/z	297.075	4.35428	neg	63426.8	49237.6	23821.3	18867.1	23304	27448.3	10321.9	23427.3	14214.8	39095.1	103565	104380	63954.2	47869.2	80315	57712.5	21878.1	59246.1	192440	37664.6	22836.2	34328.3	29989.1	72497.6	81967.2	78463.9	41404.1	62210.5	101433	87203.6	50390.7	54321.1	52027.8	48968.8	58378.5	48262.8
4.05_477.1403m/z	477.14	4.05042	neg	121765	70182.8	55642.4	91167	118215	67444.4	96243.4	105451	90621.1	51945.6	115923	174308	115680	110330	99829.9	140485	626639	245601	323073	263182	188978	207049	200806	161834	142355	451395	259913	278900	373193	225546	121676	134322	131801	142705	137881	140183
6.84_595.2891m/z	595.289	6.83758	neg	4.09107e+06	7.2044e+06	4.31715e+06	9.53184e+06	8.1318e+06	1.94339e+06	7.96994e+06	8.35503e+06	5.75534e+06	8.65385e+06	2.50283e+07	2.99329e+06	9.0337e+06	8.83324e+06	1.31849e+07	1.03386e+07	3.94717e+06	1.23921e+07	6.2043e+06	1.79148e+07	1.06377e+07	7.57467e+06	7.84172e+06	6.56233e+06	3.40055e+06	3.3057e+07	1.05212e+07	3.08646e+07	2.4535e+07	2.50364e+07	9.50396e+06	9.61171e+06	9.17694e+06	8.992e+06	9.77767e+06	9.9551e+06
3.10_665.1337m/z	665.134	3.09985	neg	11421	16781.3	29568.3	12427.5	19460.8	29302.9	3693.32	6107.51	4222.61	2094.56	101867	35010.3	30834.3	28675	76849.9	100888	77965.3	35383.9	39930.2	39832.7	88892.7	75513.2	71951.7	26594	29687.8	67283.9	64479.9	60888.8	73063.2	97354.2	47223.6	46198.5	61074.7	37924.5	50225.1	38176.1
3.21_575.1377m/z	575.138	3.2128	neg	528414	289521	299412	400170	857673	123774	185829	123234	266641	88541.7	104726	104172	233173	246629	94161.8	20755.4	50498	88128.9	61099.7	81330.2	77981.9	100477	79323.1	40007.6	36524.5	11136.9	144002	81709.6	10593.2	10473.8	72553.4	71326.4	61342.6	70420.4	48322.1	23272.6
3.37_833.2008m/z	833.201	3.36603	neg	201210	220895	164366	304271	281797	495732	840018	278071	888524	861712	220072	355129	415380	427771	889380	26557.5	46459.6	148874	29493.4	84675.3	65982.3	80244.7	64188.8	106970	196355	2.91394e-05	2.91394e-05	36129.8	2.91394e-05	13759.2	53005.7	68835.3	68077.1	63987.8	44889.3	75888.3
3.52_623.1610m/z	623.161	3.52488	neg	1.07635e+06	392862	458545	670687	770563	761483	1.75566e+06	1.10763e+06	3.50626e+06	1.40405e+06	692745	391758	1.30289e+06	1.2053e+06	3.7299e+06	116978	79995.3	19879.5	14640.6	71293.8	43867.7	42095.3	25210.7	46834.1	77404.6	61132.2	59405.2	25216.1	52807.6	43879.4	408246	445536	435518	455024	426851	424192
3.60_799.1906m/z	799.191	3.59943	neg	234753	449654	179389	168453	392670	3768.91	3566.94	3654.37	4485.33	5091.04	80578.5	810490	233602	213939	327897	361044	72847.4	177738	107806	63623.8	182036	265849	118965	194331	250321	247780	373801	114506	283813	126286	83695.3	94882.2	87931.2	84566.2	96292	66700.9
3.99_462.1358m/z	462.136	3.98923	neg	165451	125877	106047	130249	102231	203271	145876	155968	192400	207889	176142	17551.6	126806	132078	103283	14426.1	19008.1	14237.3	7024.68	27606.1	16790.8	17971.4	13429.5	11732.2	15636.5	7518.8	13656.4	4903.57	14996	5798.55	72482.9	69532.2	65177.5	66137.2	65430.9	59348
2.53_739.1878m/z	739.188	2.52942	neg	2.4411e+06	1.79626e+06	5.74156e+06	3.68221e+06	3.29225e+06	1.57759e+06	838631	497353	654437	499646	2.14597e+06	801321	2.0474e+06	2.08619e+06	3.77185e+06	7.08703e+06	3.84623e+06	1.25504e+06	2.16899e+06	1.47046e+06	4.21253e+06	2.29554e+06	5.86806e+06	1.10057e+06	952275	1.69e+06	1.08458e+06	1.33067e+06	1.75613e+06	2.13525e+06	1.81312e+06	1.81584e+06	1.80244e+06	1.73206e+06	1.7062e+06	1.76643e+06
3.52_301.0348m/z	301.035	3.52488	neg	18876.8	59357.7	28930.5	76473.7	23513.8	11167.1	119472	206606	19079.4	32193.3	11863.2	5092.93	43507.3	45768.5	20454.4	48043.5	134732	44074	69469.1	24131.2	126193	84238.3	88857.7	16649.9	31954	34506.8	32758.7	23250.4	24299.7	14422.4	27800.3	32817.4	31545.3	30259.1	37349.9	33309.3
3.34_189.0547m/z	189.055	3.34042	neg	149945	567377	167477	178898	171846	2.6212e+06	885185	308005	1.10431e+06	396663	152592	676371	642400	589063	790921	54465.7	66347.3	233933	37039.8	59601.1	12409.5	17278.2	4495.24	101449	105844	24465.6	84551.7	131505	16211.5	13488	108938	113805	107923	120804	116054	114377
3.42_727.1332m/z	727.133	3.41622	neg	308712	208530	189871	141476	548501	313036	567229	361012	1.26151e+06	347363	589759	289367	475551	454850	919997	651226	356850	210566	361313	299250	1.01189e+06	881785	603521	293691	307628	953086	670534	603191	644342	437575	432280	403110	394614	383282	334730	340234
2.90_973.2416m/z	973.242	2.90332	neg	321894	262381	101001	152274	242732	149697	282630	159279	307433	316277	310898	98603.1	203098	216638	5503.77	165213	99194.1	359360	10354.1	51573.3	12448.5	5961.21	2.91394e-05	221150	319355	102605	191461	304945	37702.8	52890.9	122945	125881	122224	132680	166200	157518
3.67_521.1673m/z	521.167	3.67083	neg	1422.31	2.91394e-05	4309.15	375.84	96.2372	885.005	241.579	2.91394e-05	2.91394e-05	2.91394e-05	2.91394e-05	1726.94	713.65	678.267	403.293	2.91394e-05	2.91394e-05	17140.5	2.91394e-05	2.91394e-05	1116.91	336.903	1424.4	1961.54	152.013	1967.73	26507.7	1479.21	669.906	2.91394e-05	1076.99	1123.87	1600.54	1117.22	884.043	1799.83
3.00_164.0466n	145.029	2.9988	neg	722538	377670	221604	889494	3.04347e+06	724934	2.29957e+06	3.49252e+06	713835	1.44478e+06	1.85796e+06	82531.3	1.36433e+06	1.44776e+06	1.63266e+06	553913	1.63035e+06	1.8293e+06	776090	4.43265e+06	3.46139e+06	5.40617e+06	2.255e+06	3.37312e+06	2.79728e+06	1.57548e+06	661503	1.56198e+06	2.02343e+06	843896	1.4731e+06	1.62466e+06	1.59848e+06	1.70823e+06	1.6617e+06	1.72406e+06
2.87_594.1561n	593.149	2.87225	neg	1.01995e+06	2.41437e+06	1.1458e+06	1.08095e+06	853912	2.61292e+06	7.22493e+06	9.47496e+06	2.72723e+06	2.67657e+06	3.45048e+06	4.14093e+06	2.74015e+06	2.84598e+06	458222	674125	2.09532e+06	1.88378e+06	1.69602e+06	1.63677e+06	2.83161e+06	4.45256e+06	1.94627e+06	2.33932e+06	2.91778e+06	1.38825e+06	1.83268e+06	2.54967e+06	292670	1.04618e+06	1.9366e+06	1.87958e+06	1.75933e+06	1.65113e+06	1.45253e+06	1.5198e+06
13.84_509.2885m/z	509.289	13.8386	neg	11903	19378.6	5268.7	8671.19	17064.5	4489.43	37732.3	6084.2	42462	7279.7	71869.7	972.379	24096.5	25658	51591.3	12554.1	2.91394e-05	71870.1	14861.3	201742	22175	10819.5	8299.11	18947.6	1656.51	150174	37605.1	93701.8	57288.4	212779	26512.9	26994.8	21435.3	33723.9	42698.4	37657.3
4.99_463.2103m/z	463.21	4.99198	neg	118654	32757.8	145167	101238	30085.5	22841.9	24932.2	64691.7	5267.17	96269.3	16667.4	3818.33	47377.9	50536.4	857.818	146069	95615.2	111678	84574.4	62984.6	207481	260213	116023	82803.1	96817.8	43737.9	19287.4	33784.5	20080.8	54966.4	52698.4	51701.4	53592.2	55541.6	51862.3	50271.2
8.62_635.4168m/z	635.417	8.62218	neg	2.51165e+06	784198	2.35904e+06	1.99559e+06	2.45177e+06	1.592e+06	1.1371e+06	1.93224e+06	626510	3.18593e+06	632722	1.61009e+06	1.759e+06	1.84229e+06	1.6081e+06	2.03092e+06	2.80596e+06	1.75513e+06	1.49519e+06	1.70671e+06	2.25196e+06	2.57701e+06	2.6828e+06	2.275e+06	2.77566e+06	628974	1.07717e+06	453616	757856	3.18626e+06	1.60565e+06	1.53706e+06	1.53416e+06	1.50839e+06	1.45604e+06	1.45921e+06
0.65_323.0973m/z	323.097	0.6536	neg	91.425	3393.7	11140.3	4539.05	8784.28	6668.98	1244.16	2.91394e-05	2645.67	362.486	7337.14	36863.2	9398.27	8028.04	16411.4	22154.9	3913.94	24414.7	4203.28	1587.32	7205.53	3645.56	9963.69	1320.28	1557.97	22352.5	5858.57	6246.35	5775.85	8287.61	4730.73	4959.15	4789.97	4316.53	5621.5	5670.05
6.33_271.2272m/z	271.227	6.32827	neg	8778.03	4785.28	24299.7	7149.04	1619.2	1975.36	1099.04	3303.88	2.91394e-05	4390.79	1467.13	9602.79	5387.61	5746.79	2.91394e-05	6491.68	5005.5	10529.6	5293.8	4407.12	8982.18	8228.68	5238.33	1880.01	2959.9	911.782	4723.15	4258.55	1700.61	11925.4	5846.58	5145.55	3936.21	4367.39	6953.4	3236.57
2.94_199.0399m/z	199.04	2.94252	neg	12331.3	11751.7	13647.9	8368.25	9757.37	18975.9	13061.8	11995.4	10464.8	11790.6	6028.02	13926	11880	11777	12765.7	10028	9601.53	7605.42	9425.01	8406.02	6916.5	10176.5	11598.3	6083.2	7117.63	13502.4	10021.7	8014.15	4354.91	11222.7	5948.79	9381.26	7403.42	9828.34	6869.45	8402.15
12.94_801.5759m/z	801.576	12.9421	neg	2.91394e-05	3446.22	2.91394e-05	2.91394e-05	1516.38	14836.5	2.91394e-05	2.91394e-05	2.91394e-05	2.91394e-05	17081.8	147511	33881.2	30833.8	161107	1393.34	24064	2.91394e-05	2.91394e-05	6344.37	17483.9	8898.39	24489.1	9604.44	5165.35	6957.55	23413	2.91394e-05	10279.5	20510.9	18396.5	17520.3	15939.4	17915.8	6091.41	13479.6
0.97_287.0766m/z	287.077	0.965767	neg	5583.13	914.242	23169.1	6057.54	3114.89	2.91394e-05	12224.6	8263.41	60408.8	198.121	969.086	6508.68	9478.66	9379.55	2.91394e-05	45899.5	6394.4	22248.7	6759.57	2653.73	18696.6	18113.9	25462.2	4154.16	3598.52	8282.59	1234.83	5509.69	7328.45	11752.2	8048.28	9434.66	9010.57	8258.95	9301.52	10647.8
7.17_418.2914n	463.291	7.17165	neg	111575	181611	63150	206579	124204	37087.7	303306	154273	76955.3	152895	21152.3	11997.8	101072	107609	9233.79	132649	69417.7	166469	103659	230739	154426	130547	49934.3	206021	155740	28411.9	25866.8	36334.3	132816	88552.8	110701	94704	108120	103579	100002	92323.6
2.86_211.0261m/z	211.026	2.85675	neg	18152.9	48258.3	43773.4	33809.5	20522.7	42817	15090	31644.1	13364.9	68549.3	33664.2	61086.4	42089.7	38935.9	45127.4	61443.3	98407	24878.7	72528.1	238525	78285.7	81861.2	86847.6	40882.5	48884.9	77196.1	68101.4	56530.1	37038.4	71951.1	47125.7	59779.7	54490.5	51388.1	47871.3	50072.3
10.04_661.3439m/z	661.344	10.0411	neg	15775.8	15621.2	57609.6	18186.9	7069.08	73382.3	915.969	5341.17	1509.5	26909.2	39269	73818.8	34717.3	34574.4	25441.1	40816.2	60065.9	80541	35256.5	58653.3	43045.5	39640	54296.8	73200.5	87729	22686.2	23713.5	1208.67	29773.9	74538.8	44533.6	41100.7	38865.9	47713.7	38432.3	41452
4.20_591.1514m/z	591.151	4.19543	neg	439689	656175	427860	273939	257991	892006	1.65386e+06	1.64003e+06	754743	1.84096e+06	67238.7	103770	624955	662897	140567	126419	244295	262100	50189.7	299844	66948.4	112683	49837.1	413128	436451	59292.4	51808.4	45061.9	64869	66037.2	239690	231274	226051	228275	207096	186129
0.98_322.1132m/z	322.113	0.98105	neg	23135.3	11464.7	55519.7	43052.4	18706.1	26710.4	1721.08	338.795	1995.67	2.91394e-05	11816.7	25743.8	21332	19702.8	36663.9	73052.2	42885.1	12366.3	8427.5	4667.36	44035.3	17377.1	74748.6	277.466	185.374	33981.8	24609.3	18175	5553.32	29555.5	17092.8	18090.1	17967.7	16194.8	19332.2	18809
8.33_367.2628m/z	367.263	8.32505	neg	1.80049e+06	2.02782e+06	1.69044e+06	1.40388e+06	1.52344e+06	2.50656e+06	2.00481e+06	1.83194e+06	2.09323e+06	1.95821e+06	1.73116e+06	1.49762e+06	1.85147e+06	1.84607e+06	1.89148e+06	1.9979e+06	1.78265e+06	1.68778e+06	1.73401e+06	1.96852e+06	1.42376e+06	1.33183e+06	1.69365e+06	1.37883e+06	1.60344e+06	1.75686e+06	1.72067e+06	1.4662e+06	1.74879e+06	1.00921e+06	1.40412e+06	1.50367e+06	1.36299e+06	1.25451e+06	875300	880281
2.68_541.1548m/z	541.155	2.68182	neg	101435	55479.8	173263	123186	90239	93124.6	76908.3	60816	103620	55579.3	63860.6	58257.8	78541.7	80789.9	42343.8	428935	38194.9	46268	63130.5	43248.1	97115.9	68816.3	79255.5	109719	157460	26596.7	63442.4	31659.1	24675.9	37376.7	55558.6	60396.9	63276.3	57962.8	61780.4	60965.3
8.94_307.2631m/z	307.263	8.94102	neg	19502.5	88641.4	29394.7	40342	7701.96	33102.1	15330.1	27859.1	2692.58	19226.3	19462.1	31511	27401.1	28692.1	11539.2	14186	29213.7	66890.1	59934.1	28741.8	20153.2	16544.5	19217.2	13842.8	5357.53	27754.1	51834.9	118986	80867.7	41756.9	26860.3	25819.6	28249.9	24459.4	33558.4	33084.5
9.66_855.5495m/z	855.549	9.6625	neg	5173.35	941.353	7765.95	20089.4	81328.1	11165.9	895.726	62751.3	24412.3	6580.86	3217.54	9610.59	41031.8	40393.5	324923	59397.7	297667	1912.39	15274.1	2781.64	219116	304740	95454.9	43658.7	54602.2	21000	137282	691.748	2.91394e-05	23883	39352.1	51203.2	52103.2	46458.1	41212.4	32439.7
4.29_779.1273m/z	779.127	4.29332	neg	2618.45	2261.34	6628.05	5068.26	2190.2	37331	23768.2	8649.56	18229.8	22933	5894.62	2.91394e-05	10346.1	9913.04	2776.96	2.91394e-05	7883.95	2.91394e-05	2.91394e-05	2.91394e-05	2.91394e-05	2.91394e-05	2.91394e-05	10452.5	14322.4	2.91394e-05	2.91394e-05	2.91394e-05	2.91394e-05	2.91394e-05	6983.85	1857.59	6347.36	5315.33	6182.35	5300.76
3.97_215.0717m/z	215.072	3.96622	neg	11387.4	5502.43	11942.3	9187.94	9472.91	16853.9	60820.6	25950.4	8174.91	18212.8	3224.23	5375.04	13219.3	13997.4	5070.95	13359.7	5005.74	3505.18	7435.34	3784.53	3173.61	1545.79	1860.11	6445.94	9387.42	1705.27	4058.85	3686.01	5493.41	3393.02	7185.02	7835.48	5091.38	6432.98	8694.42	7029.85
10.37_337.3101m/z	337.31	10.3676	neg	3575.33	36957.4	36959.5	8742.04	2.91394e-05	33216.3	2239.16	917.764	2.91394e-05	1488.74	2844.17	56011.5	13706	13634.9	1232.23	5342.86	2602.75	15386.9	8261.65	3799.97	3571.95	3776.7	4671.87	2.91394e-05	2.91394e-05	1622.32	4680.62	8668.93	14039.6	9161.98	9565.97	5777.73	7790.44	10089.3	7578.57	9877.74
3.64_721.1982m/z	721.198	3.63888	neg	75846.1	88342.8	63773.9	85935.8	130086	24670.5	71399	39138.2	32160.2	60270	49486.2	29669.2	56958.3	57927.5	34639.3	60765.1	72900.4	60001.3	98399.8	36591.2	52292.6	131812	102699	39420.8	30654.2	34598.9	18736.1	48860.2	69617.4	25862.7	40693	54085.7	44477.1	45286.4	41141.8	44902.2
9.20_459.3471m/z	459.347	9.1989	neg	45795.4	83860.9	236489	49161.2	21325.6	1124.5	15782.4	75071.3	3605.4	27202	2.91394e-05	3901.09	37554.6	40058.2	2.91394e-05	1255.69	5567.02	12191.3	8644.69	2715.41	28058.9	26471.9	5057.01	20193.5	20001.1	2.91394e-05	2.91394e-05	2.91394e-05	100.223	2.91394e-05	11549.4	15142.5	9393.66	14505.2	16477.5	10423
6.58_339.2532m/z	339.253	6.5797	neg	18367.5	19145.2	24919.1	9705.65	2152.55	40880.7	1151.78	821.092	980.717	1531.27	3166.3	19365	9822.11	10277.1	1966.77	3175.47	7581.75	2864.36	50893.4	4128.5	2946.02	456.906	4448.57	900.486	758.037	5166.89	10905.6	13652.4	23163.6	7853.81	6161.33	7235.14	6258.72	6460.15	6967.23	4965.8
3.77_867.2388m/z	867.239	3.77358	neg	95453	51630	61303.1	53882.4	33891.6	86104.3	72301.6	155766	284906	243245	57743.9	28432.5	86579.2	92023.3	33457	60584.3	36764.4	24856.1	23310.3	31869	31667.4	34391.7	55258.1	33848	48619.7	188383	35778.9	40511.6	15825.4	12240.3	28495.7	33247.3	36195.9	35203.3	39021.8	42686.9
3.79_561.1603m/z	561.16	3.7892	neg	33205	22313.1	19335.5	37813.4	26705.8	32433.6	34447.1	32957.6	37867.9	50003.8	30070.8	22080.8	58375.2	61744.3	23195.7	24565.4	34832.2	27242	27187.8	896764	15020.9	13697	22868.3	25475.2	30128.5	1.21484e+06	367312	1.90526e+06	52097	21910.1	100628	100550	106273	99088.9	99695.2	100395
7.61_727.4579m/z	727.458	7.61237	neg	93251.6	144126	157239	63651.8	76611.9	15999.7	22309.2	60476.5	143065	128392	49247.6	98239.9	89512.2	88414.8	132818	134445	331809	440437	338019	196035	169277	390660	596865	470545	373851	51695.9	189985	171778	135259	56193.4	125002	128812	126997	208693	87668	135399
3.55_177.0184m/z	177.018	3.54963	neg	135186	199010	49278.8	704347	142673	124501	184094	300945	78278.9	259835	19034.7	241421	220938	214064	390548	353355	365224	203796	427001	627057	998214	558487	623317	166704	306484	270045	47199.3	116272	896009	113370	230039	248974	240418	249332	242334	235917
5.36_465.2255m/z	465.226	5.36415	neg	407719	15073.7	399748	335211	117305	71781.2	15737	144184	36835.1	266231	50659.9	354.561	127590	135847	11771	896472	483663	191765	275406	7004.96	877327	1.00584e+06	331347	164085	264764	177053	108689	131009	15957.6	99901.2	163956	163391	162327	166287	149384	162266
9.77_593.4782m/z	593.478	9.768	neg	2.91394e-05	3987.44	181607	18949.4	2.91394e-05	8365.51	2.91394e-05	2.91394e-05	2.91394e-05	2.91394e-05	15897	150130	39491.8	42058	2.91394e-05	20922	15159.4	48028	41837.9	17742.7	15039.5	25284.5	21534.5	2.91394e-05	2.91394e-05	38825.9	65236.4	259738	124988	144567	27353.8	35270	38661	36769.9	28424.9	28158.5
1.14_142.0502m/z	142.05	1.13985	neg	38225.2	32940.9	31516.8	30614	55533.1	16177.3	31671.3	25591.4	14892.8	7332.87	18257.8	59148.1	36258.3	31869.2	39201.6	129424	135789	852138	110169	50750.4	148254	251146	89661.9	53688.7	52485.9	52036.3	46253.5	106750	126842	25475.9	55104.5	52217.1	51563.3	52248.6	61804.9	64749.9
4.11_273.0408m/z	273.041	4.11153	neg	5682.26	6606	21698.5	8847.36	7311.36	19970.4	3915.18	4744.55	5372.64	4349.7	9905.87	16473.6	11453.7	11164.2	36650.4	7487.45	7965.25	11399.2	9328.1	2129.07	6927.68	4426.11	5495.23	5483.51	8383.91	4433.54	4261.06	4030.2	4997.86	7775.61	8036.86	7646.13	7624.33	8278.39	6154.88	6942.97
3.40_315.0847m/z	315.085	3.39893	neg	915218	851347	696905	334267	621471	756987	284955	177221	338820	91310.3	491347	501401	484010	508955	1.0468e+06	2.91394e-05	107079	837.037	2.91394e-05	305539	2610.16	2129.54	1233.86	11876.2	3961	23296.4	14339.4	19237.3	134709	115117	118943	124725	128340	130739	130048	119045
8.49_577.3743m/z	577.374	8.49267	neg	175567	743780	327055	65718.2	39132.1	2.38535e+06	53695.3	147915	51074.4	202470	34288.6	463555	320555	337739	44815.3	122145	1.91365e+06	234261	390095	410695	65323.4	65767.3	450241	179414	571233	72429.4	53385.2	51869.5	460097	117915	265214	274062	284639	273298	214915	228767
3.48_311.0551m/z	311.055	3.47658	neg	430197	627394	339815	323225	321799	686754	717624	557044	619118	678706	687354	322452	489366	507889	418248	592205	308127	309551	383346	190154	182633	251587	209571	579044	744162	210486	239467	295954	310902	214957	346928	344065	355637	334190	313846	311715
9.56_353.3046m/z	353.305	9.56345	neg	361622	1.14763e+06	634069	303346	234099	2.06839e+06	203601	123707	88101.9	409643	1.62201e+06	1.92088e+06	1.24594e+06	1.01452e+06	3.31286e+06	249893	220510	711548	231643	142351	203545	160216	221022	1.20545e+06	1.34572e+06	530351	1.80493e+06	411532	1.15089e+06	1.51758e+06	827848	860194	833336	799451	728837	745939
3.29_463.0890m/z	463.089	3.29197	neg	113026	52921.5	94738.7	25827.6	40396.1	73718.2	29354.4	41302	26242.6	13187	22933.9	16694.9	47661	50193.7	124402	110251	64686.6	77656	7479.66	91848.6	77724.9	53296.1	161784	14915.7	10413.2	12433.1	74958.2	54017.8	300590	56230.1	48408.1	52418.9	56275.5	57963.3	57297.1	52448.7
3.97_295.0233m/z	295.023	3.96622	neg	5710.67	15724.4	12956	8464.99	9105.62	46464.6	47300.4	29420.9	35268.4	52393.7	7886.76	7982.24	21054.5	21618.5	17364.4	11520.1	7992	6197.92	4412.03	3183.95	2807.81	5066.89	6322.85	8884.94	5612.55	8289.8	4256.52	5605.46	6865.28	5960.8	9599.36	11644.9	13614.4	13489.7	13885.9	12943.1
3.03_745.1420m/z	745.142	3.03183	neg	558532	65293.1	345938	622569	1.01835e+06	236987	2.53419e+06	2.73163e+06	459505	356235	1.52702e+07	503469	1.8474e+06	1.95134e+06	413149	6.36717e+06	3.70479e+06	5.5269e+06	2.38957e+06	1.14451e+07	9.27296e+06	9.14101e+06	1.05103e+07	2.43773e+06	2.96784e+06	2.1286e+06	3.61329e+06	831544	5.97668e+06	2.02785e+06	3.27577e+06	3.27006e+06	3.1708e+06	2.95117e+06	2.72551e+06	2.75486e+06
3.65_557.1293m/z	557.129	3.65487	neg	24381.7	77384.8	1.19805e+06	228588	121911	457416	31475.5	14292	32757.7	27033.2	33936.4	75160.3	175683	180453	201442	63512.7	8773.51	35929.6	40472.2	4609.48	37248.2	10930.4	32691.9	10307.8	6766.5	10862.1	34912.2	24296	16045	11766.4	65700.9	62793.4	63157.4	60682.1	63769.6	60915.8
3.68_517.0999m/z	517.1	3.67882	neg	67698.3	246846	72347.6	53344.2	60466.5	58653.1	103497	105472	116516	155997	130931	120230	115984	119744	81357.2	100937	80167.7	174176	141871	149980	106789	132807	126873	126751	153121	154465	226361	203627	252508	149946	106357	97004.8	107532	93140.7	90797.4	99147.2
3.55_464.1305n	463.123	3.54963	neg	4.29344e+07	1.50214e+07	2.50892e+06	6.7885e+06	2.20437e+07	4.92854e+06	8.86691e+07	1.14237e+08	1.52829e+08	7.95299e+07	1.6298e+07	5.12138e+06	3.75738e+07	3.99582e+07	2.01061e+06	260672	2.48775e+06	413743	622122	1.06221e+07	397611	1.17881e+06	633158	7.7642e+06	4.42819e+06	234730	664612	439482	1.44145e+06	6.80706e+06	1.4939e+07	1.56027e+07	1.52405e+07	1.60333e+07	1.40498e+07	1.41278e+07
6.96_368.2794m/z	368.279	6.95832	neg	86793.5	89328.7	34278.4	67614	15318.6	81332.3	27979.4	66852.9	32082.9	92988.5	12283.8	15773.7	43970.4	46080.4	10240.6	75726.8	56611.2	37545.1	69067	40830.5	27215.2	37349.8	27080	12324.3	16752	2.91394e-05	16143.4	21252.8	34676.7	8933.36	22059.3	25327.8	23807.1	20340.6	19632.4	17184.9
3.64_207.0652m/z	207.065	3.63888	neg	12771.1	6633.92	18399.7	17278.5	20970.3	9502.14	18950.7	2852.76	16391.4	15386.2	5246.18	23558.6	15205.5	14797.8	29130.3	8573.02	6094.46	17089.9	16265.5	122825	12990.1	7924.04	7863.01	8069.55	985.411	36451.8	30109.1	16287.1	39454.5	16695.2	13539.7	13602.7	10892.2	14214.7	15073.9	14411.4
9.61_309.2785m/z	309.279	9.60917	neg	15705.7	35506.9	31269.2	15692.3	2.91394e-05	43488.1	2209.3	7248.93	2.91394e-05	5983.07	3512.15	46947.1	15681	16309.2	1078.29	4902.86	13330.3	36630.2	43931.1	9759.76	7874.59	3533.21	7012.25	654.751	2250.55	8456.99	16374.5	28493.8	31057.2	19151.4	14661.9	11791.1	14248.1	14321.1	13179.2	14804.9
2.94_204.0780n	203.07	2.94252	neg	1.06012e+06	1.06878e+06	826378	808103	1.00391e+06	1.41063e+06	1.23156e+06	1.26581e+06	1.06865e+06	1.30197e+06	945351	922611	1.03749e+06	1.05257e+06	896149	1.06669e+06	1.00741e+06	817159	1.04476e+06	1.14464e+06	998771	1.02518e+06	942421	1.0596e+06	1.21073e+06	1.05122e+06	843793	957173	882247	891212	803038	852288	827301	834602	794135	815521
0.86_337.0761m/z	337.076	0.8591	neg	1.64211e+06	1.3241e+06	2.67359e+06	2.03513e+06	2.47088e+06	1.03345e+06	667425	680758	567597	817005	988246	2.4751e+06	1.49436e+06	1.40975e+06	491951	4.29581e+06	2.78849e+06	2.7402e+06	2.14503e+06	3.42429e+06	3.89868e+06	2.92877e+06	5.51367e+06	1.74103e+06	2.15577e+06	1.39077e+06	1.33659e+06	1.95915e+06	1.33047e+06	1.50309e+06	1.45506e+06	1.48308e+06	1.4611e+06	1.42171e+06	1.48535e+06	1.41608e+06
7.98_303.2316m/z	303.232	7.97573	neg	272660	387029	167805	15491.7	6436.02	3199.55	135392	7196.69	48631.7	6207.52	3042.21	86061.8	77163.1	81609	3936.04	620.201	1410.49	13317.5	2.91394e-05	14239.1	2148.19	962.741	26398.4	4204.24	2544	51320.9	138162	757003	15539.7	8575.02	47623	47866.2	53895	51661.2	51586.5	51343.3
3.42_193.0496m/z	193.05	3.41622	neg	146657	228148	70654	177954	175757	67010.3	141482	89054.6	61146.8	70836.2	70405.9	48049.1	129689	130007	418062	32400.9	31322	33769.5	47142.2	106564	30699.6	84522.4	56822.6	32553.8	20320.6	120091	52135.1	195661	80973.6	64657.9	62961.2	61034.5	60261.6	69504.9	73684.5	70884.4
2.70_464.0956n	463.088	2.70468	neg	1.71706e+06	2.04061e+06	618153	1.57871e+06	2.56307e+06	727532	4.11959e+06	1.16546e+06	3.07792e+06	925310	1.30112e+06	545434	1.59769e+06	1.66829e+06	554605	534062	793364	571640	1.03412e+06	1.26884e+06	540989	748503	645248	1.29411e+06	743459	1.10239e+06	759825	927428	1.32282e+06	1.07837e+06	919229	878907	850131	806651	739677	778784
0.84_342.1146n	387.113	0.83625	neg	1.82543e+07	1.48529e+07	1.24636e+07	9.07557e+06	1.77447e+06	2.17992e+07	2.12471e+07	1.85358e+07	9.36735e+06	1.89582e+07	5.64188e+06	954256	1.15613e+07	1.23211e+07	1.22939e+06	3.98661e+07	2.22012e+07	2.11457e+07	2.6558e+07	4.52039e+07	1.86319e+07	1.80419e+07	3.02073e+07	1.46726e+07	1.7928e+07	6.89509e+06	2.21088e+07	1.92126e+07	1.21608e+07	2.71155e+07	1.34382e+07	1.38528e+07	1.31843e+07	1.2792e+07	1.19479e+07	1.19107e+07
0.63_342.1150n	341.108	0.6299	neg	2.58912e+07	3.2706e+07	2.59699e+07	1.96564e+07	7.54266e+06	4.73509e+07	2.87575e+07	2.7483e+07	1.56294e+07	2.33237e+07	1.45154e+07	2.8482e+06	2.11106e+07	2.24695e+07	3.34568e+06	4.85415e+07	3.15899e+07	3.20941e+07	3.86632e+07	5.3103e+07	2.01944e+07	2.33509e+07	2.99135e+07	3.32269e+07	3.85468e+07	1.20207e+07	3.07387e+07	2.44144e+07	3.50497e+07	4.75476e+07	2.08812e+07	2.25428e+07	2.16603e+07	2.12331e+07	1.93439e+07	1.94924e+07
5.87_477.2845n	476.277	5.87343	neg	783921	1.07348e+06	1.02136e+06	1.14681e+06	2.65835e+06	949482	3.57953e+06	1.61483e+06	4.32565e+06	1.14651e+06	5.09833e+06	498765	2.14439e+06	2.10581e+06	2.88124e+06	1.90905e+06	965569	2.74303e+06	1.56221e+06	7.0903e+06	1.52284e+06	902043	1.49629e+06	2.22219e+06	1.01952e+06	6.04373e+06	1.83603e+06	3.2394e+06	3.06728e+06	3.48857e+06	2.02828e+06	1.93573e+06	1.9283e+06	1.7969e+06	1.94331e+06	1.93981e+06
2.67_659.1829m/z	659.183	2.66658	neg	443783	143948	732231	236675	322538	283956	87351.7	41149.2	70030.7	154659	843772	385730	447100	401824	1.17399e+06	1.1078e+06	551921	204336	560677	1.0792e+06	236874	203661	402074	83085.8	100744	448466	548118	687327	508828	936378	420898	382222	356392	336687	341340	333593
2.16_415.0677m/z	415.068	2.16488	neg	16203.5	25563.7	490.124	10359.1	1467.2	2.91394e-05	23720.4	12572.1	1234.9	1883.38	2492.78	10716.5	9866.59	8886.55	2020.62	2.91394e-05	4490.24	3714.25	813.002	17389.2	352.758	5232.64	2.91394e-05	9776.71	4367.99	1155.48	2557.54	1893.22	6166.4	6307.25	4159.4	3750.9	2914.92	2785.58	7026.19	4019.66
2.97_883.2264m/z	883.226	2.97443	neg	441923	595069	273913	421418	276665	371478	1.01584e+06	1.53804e+06	374104	636585	801592	613598	518346	545680	126882	208931	778063	246353	259640	263745	496174	792462	407754	507081	655460	545254	503125	643327	110304	498696	386272	379971	383012	417244	510346	507250
8.60_457.3320m/z	457.332	8.59933	neg	94134.3	243920	909679	145688	45753.6	40766	21996.8	24742.5	9465.34	21823.2	2.91394e-05	28914.9	107458	114622	19135.2	26261	72951.8	155870	58367	48771	51802.4	44413.4	51663.9	43272.9	38571.3	2.91394e-05	7263.7	10583.2	9978.5	10997	53743.8	52962.1	53824.3	51295.9	47252.3	55211.3
5.14_511.1393m/z	511.139	5.14437	neg	8.88164e+06	1.37525e+07	3.47396e+06	5.7934e+06	3.13549e+06	706791	1.67005e+06	1.49865e+06	696805	3.85057e+06	13172.2	3.80105e+06	3.21666e+06	3.4202e+06	812275	2.91394e-05	362041	105883	2.91394e-05	2.91394e-05	2.91394e-05	2.91394e-05	192954	343815	757918	2.91394e-05	6.62435	2086.01	2.91394e-05	2.91394e-05	2.73666e+06	2.97194e+06	2.82085e+06	3.07081e+06	3.13047e+06	3.21944e+06
2.78_417.1410m/z	417.141	2.7797	neg	1332.68	2327.54	2427.05	2252.72	866.485	650.618	3842.85	2961.01	3325.29	2444.44	459.028	2.91394e-05	1563.65	1667.9	194.342	19.3817	5312.49	14397.6	2407.37	1606.69	1383.61	3544.55	2273.59	4281.53	4371.01	1086.23	251.854	2769.52	865.855	543.741	1800.4	2484.95	1944.4	1417.61	2712.42	1591.82
2.97_343.1015m/z	343.102	2.96627	neg	55999.2	63363.4	105813	46481.7	274079	58421.9	60516.3	137841	76608.5	9675.22	50255.5	79333.1	73971.4	77338.6	22598.4	39726.1	155998	104585	63500.6	131250	46140	50419.4	28957.6	102345	139650	37631.6	25946	21208.8	99490.5	71051.2	50683.7	58053.7	51143.6	51774.4	50387	51557.4
3.47_629.1151m/z	629.115	3.46798	neg	1.23463e+07	7.44787e+06	1.07677e+07	1.15577e+07	1.01721e+07	3.37918e+07	2.1027e+07	7.53536e+06	2.29341e+07	2.14393e+07	6.75348e+06	2.04187e+06	1.21775e+07	1.27081e+07	5.61577e+06	7.12527e+06	5.43514e+06	4.78013e+06	7.79655e+06	1.31769e+07	4.46379e+06	7.67915e+06	5.25992e+06	3.79834e+06	3.47901e+06	6.86768e+06	7.11271e+06	7.21464e+06	1.11063e+07	7.45636e+06	7.61196e+06	7.43682e+06	7.39052e+06	7.29019e+06	7.114e+06	6.28214e+06
3.34_489.1032m/z	489.103	3.34042	neg	73224.8	93123.7	16391.1	18106.2	44223.3	79138.3	497689	800026	89331.2	1.05798e+06	30240	118697	239357	254526	63416.3	102490	8699.17	162852	147367	128847	65829.3	173219	72884.1	252592	292586	73615.8	363455	246068	184140	196508	162405	172700	156191	138401	131387	129992
0.64_665.2156m/z	665.216	0.637517	neg	13608	10766	162085	10358.8	45987.9	125042	127461	8294.08	362168	4538.5	445359	20141.5	279879	298100	2.81826e+06	47836.3	43706.2	54456.7	27290.7	10768.1	23178.3	24547.9	31571.2	72461.9	34864.5	197992	311908	56873.6	24256.9	234287	110759	122680	124504	124055	109212	100990
9.65_409.3334m/z	409.333	9.64727	neg	7330.33	216.547	22139.6	3655.77	278.05	1056.67	275.223	1898.75	2.91394e-05	1867.66	1852.35	1096.89	3271.34	3489.43	1178.49	7502.71	4581.35	5077.43	2681.66	779.967	13166.3	9354.38	6012.91	3013.44	3901.91	1262.22	2126.15	1214.11	2294.7	4953.09	3271.8	2921.97	3436.26	3654.16	2550.35	3213.7
9.05_655.4433m/z	655.443	9.04652	neg	10634	2.91394e-05	17354.7	6868.95	8041.91	5215.46	2.91394e-05	2856.03	1590.79	2.91394e-05	2.91394e-05	1207.61	3766.79	4017.91	2732.46	8015.2	6299.2	1127.76	7038.44	2.91394e-05	13190.2	16602.2	7231.22	6434.99	8869.46	2.91394e-05	1751.79	1479.37	2.91394e-05	4635.23	3378.37	5015.06	3489.81	4830.31	1995.46	5224.69
1.63_375.0963m/z	375.096	1.62628	neg	5030.44	2469.2	18750.9	8232.22	2149.49	1586.37	2.91394e-05	2.91394e-05	2.91394e-05	2.91394e-05	4019.99	6945.39	3964.69	3628.71	1281.97	6929.71	10328.5	1646.04	8844.51	1877.56	4133.45	2.91394e-05	6781.95	48174.9	71758	6526.7	3342.48	7379.04	1302.53	872.683	4447.17	6032.63	5022.54	7667.37	4450.59	5872.93
7.83_297.2423m/z	297.242	7.83215	neg	134764	203249	294941	105909	40926.4	132375	46588.7	50123.8	41333.7	60711.9	82542.4	156766	108371	112317	94388.8	60268	178077	191217	109610	53847.9	56118.1	67323	52233.9	36031.5	40358.4	150593	201826	227339	174503	195280	89799.2	88678.4	97289.3	85934.2	86310.5	91333.9
4.20_561.1607m/z	561.161	4.19543	neg	33351.3	37468.5	146575	113198	61616.9	348003	128007	74739.3	126022	176567	109197	66741.7	137505	134876	95242.8	37176.4	70887.5	13642.8	9902.31	1.39944e+06	9396.13	6200.74	13310.9	333611	587234	1.05688e+06	320815	1.66461e+06	33626.4	45009.1	237410	257122	202806	290657	230189	188926
6.06_452.2779m/z	452.278	6.05513	neg	12957	28226.1	11205.6	15354.1	77214.5	34649.1	70229.6	26845	51229.4	34156.7	62220.9	32196.2	46417.8	46824.8	67963.5	48380	26724.3	76716.9	79919.6	494862	51816.7	26439.9	58929.3	83268.2	77255.2	120435	18355.9	13275.9	68392	92867.1	57422.5	57965	57755.7	56826.4	56960.5	55917.4
3.05_589.1200m/z	589.12	3.04852	neg	397064	1.07127e+06	361308	635228	530970	478540	292539	399627	286187	351469	509050	585691	493055	486816	425396	166100	190116	228117	250208	248314	407796	305838	337222	230020	272520	390091	473753	314010	645894	586682	338816	331669	324083	303633	307391	296102
8.88_351.2899m/z	351.29	8.88007	neg	2825.36	14172.8	7613.68	1005.89	105.403	13451.7	258.687	2.91394e-05	2.91394e-05	2.91394e-05	34403	12063	14698.9	13435.9	78949.2	2.91394e-05	11.0247	4820.92	2.91394e-05	1327.86	344.42	2.91394e-05	1498.1	11835	10672.3	3869.71	72514.8	16576.9	18058.6	41128.3	12575	12955.3	8647.15	10584.6	10223.8	10297.5
5.41_385.2583m/z	385.258	5.40985	neg	383945	479033	1.12219e+06	289803	32841.3	183483	21854.4	20393.1	19190.1	49927.4	50788.6	457768	214468	223470	26360.5	37687	116492	110987	127423	69825.6	14938.7	2937.86	208912	33473.3	20085.8	127002	219484	293393	479694	191728	130826	133487	125170	129142	123817	127452
3.49_625.1764m/z	625.176	3.48507	neg	405735	234683	302180	283323	1.7434e+06	244089	432602	304738	967749	361879	456388	227123	693639	542629	1.45754e+06	23129.2	124363	53785.6	25002.5	37197.1	41712	15660.2	140192	39168.6	24469	22241.5	26732.7	107902	32824.1	33313.1	276169	246138	255911	256133	266634	276998
4.00_573.1973m/z	573.197	3.99688	neg	65839.1	38383.9	68946.8	53530.4	467979	138646	344756	175968	213028	174685	102169	73367	136473	143258	81663.4	40053.2	123338	17687.1	36611.8	11585.5	12849.8	11888.6	11682.8	24118	27346.3	22374.8	17623.9	32607.4	61153	16996.8	62908.9	55880.6	63148.1	59360.3	62837.5	56798.2
7.72_661.4187m/z	661.419	7.71787	neg	44949.8	40852.4	34646.8	35147.6	19562.2	34476	3967.44	24791.5	3838.39	14127.5	864.363	86763.6	35080.2	37137.4	83400	22422.6	144021	11880.1	17477.1	26598.5	143466	183048	152211	71407	79983.3	2.91394e-05	44803.3	2.91394e-05	16227.2	94725.6	48125	44894.9	50991.1	50359.9	45562.7	37859.1
9.73_683.4719m/z	683.472	9.7299	neg	180837	34000.4	108775	74752.1	63248.9	58396.9	10552.2	55668.3	7884.49	27662.4	42687.1	7027.03	55798.1	58290.3	111071	138451	155517	100178	83223.4	82479.6	153162	169737	182729	179419	188736	113247	173099	57241.6	55235	45686.9	70769.7	76478.4	65506.1	109883	65041.2	72034.7
5.98_537.1187m/z	537.119	5.97893	neg	3226.49	37985.8	389090	69021.9	6004.38	3.25697e+06	80847.6	253226	176712	67252.2	50413.8	1.04973e+06	400820	398648	51616.2	13182	33676.2	476356	53108.8	2.91394e-05	11099.6	38789.2	4226.11	398360	459166	16184.9	42433.1	18611.1	54095.6	36845.7	246344	255642	251051	243210	230264	229035
2.69_918.2401m/z	918.24	2.68943	neg	25361.3	26653.6	77673.6	134513	288665	28274.1	52069.9	10425.3	97066	52900.5	132217	215222	135850	116022	411100	282310	63512.5	38966.9	72351.3	76355.3	41411.6	45090.2	44751	40876.6	30185	171924	74330.4	86126.9	109802	90790	108932	106242	104621	101626	108267	110998
0.69_147.0291m/z	147.029	0.68505	neg	177490	231970	54892.3	134515	206616	146137	207348	183125	151330	105763	209699	25796.4	148907	156729	144505	101791	113509	139167	214034	205553	143090	180173	190299	213235	198711	149362	166460	179237	344921	243033	128772	137610	132587	133520	137825	138863
2.86_484.0867n	483.077	2.85675	neg	3.09124e+07	4.35984e+07	2.92264e+07	2.81993e+07	2.77582e+07	4.05642e+07	1.7106e+07	2.43808e+07	1.57982e+07	3.14655e+07	3.30302e+07	5.60716e+07	3.82679e+07	3.593e+07	4.51839e+07	7.97532e+07	1.30241e+08	3.42064e+07	7.01122e+07	3.67155e+07	8.88376e+07	6.01713e+07	9.67711e+07	4.25149e+07	4.49635e+07	8.0439e+07	7.766e+07	5.31517e+07	6.20625e+07	7.1229e+07	4.60531e+07	5.01759e+07	4.70266e+07	4.7426e+07	4.2476e+07	4.36608e+07
2.67_507.1700m/z	507.17	2.66658	neg	340095	55791.9	234435	160566	95883.8	49530.5	13514.7	3574.44	11028.9	10046.8	10662.2	86600.6	74710.8	78190.2	23650.3	52851.3	45167.9	22367.5	38121	67440.6	28954.9	32579.3	283000	20496.8	18225.4	35326.4	27621.2	68399	18175.5	16824	48169.4	34940.8	35789.9	42731.1	39639.7	38772.3
4.81_537.0823m/z	537.082	4.8103	neg	26125.2	95803.8	2.65469e+06	602512	51381.3	5.21008e+06	493800	2.33484e+06	628953	320966	1.31347e+06	3.98038e+06	1.28639e+06	1.3222e+06	36511.2	273844	53829.4	1.22357e+07	1.52269e+06	1.8213e+06	199616	379452	98897.2	4.1538e+06	4.27643e+06	250062	564694	215547	176075	412631	1.32878e+06	1.33318e+06	1.27796e+06	1.25154e+06	1.3102e+06	1.32497e+06
4.04_573.1257m/z	573.126	4.03502	neg	4797.08	9954.7	8562.03	3881.86	13314.4	12886.9	12703.3	10355.3	34783.3	6065.4	8997.36	10568.1	27045.3	12489.7	20754.6	5578.26	6348.56	4964.35	5472.32	3157.43	4453.94	6122.9	4283.8	5377.26	3907.44	8246.74	9038.92	4974.94	7284.92	8555.47	10771.4	10544.5	9038.35	12567.1	9389.36	9374.3
4.53_212.0429m/z	212.043	4.52955	neg	7079.12	17716.7	16134.3	8898.19	16235.4	54619.7	13674.7	7507.05	9600.54	8273.65	8537	22643.2	17594.9	16443.4	32864.3	21327.9	21951.2	20102.2	18643.7	7476.93	6165.2	4786.49	5393.77	10907.2	17642.5	4218.73	12496.3	11398.8	9792.82	13919.9	14357.7	13938.8	13691.2	12663.4	14047.6	12031.5
4.85_221.1179m/z	221.118	4.8484	neg	1325.88	3250.24	3725.76	2167.25	2183.95	4519.5	3441.24	3493.6	3686.15	3763.36	5080.37	4181.35	3678.49	3633.95	5436.65	6589.42	6192.86	5354.39	2864.23	5004.48	6702.99	5479.91	7942.92	5388.45	4101.99	4928.02	4394.24	5540.43	3981.66	3119.77	4417.08	3570.38	4415.3	4202.5	5146.82	6786.11
3.80_479.1181m/z	479.118	3.79698	neg	10409.2	12477.4	3404.79	9168.96	5145.48	12620	18158.5	15950.4	895.647	10516.1	13181.3	22105.1	13186.4	13094.5	33407.8	12111.9	35964.5	32678.7	23863.4	21112	12305	18456.8	20887.6	22695.4	19298.9	20665.2	18992	41562.9	15645.2	20607	14125.3	12472.2	14206.4	11627.4	14010	8595.05
3.82_163.0392m/z	163.039	3.82047	neg	2.91394e-05	906.808	2.91394e-05	2.91394e-05	2.91394e-05	2.91394e-05	17869.1	3283.95	12281.8	3898.67	6900.03	2.91394e-05	3623.93	3865.52	2.91394e-05	1491.92	190.592	5809.43	1138.39	10080.6	2.91394e-05	2041.84	2.91394e-05	3998.98	4355.55	9340.65	1456.25	10067.1	2750.04	3352.47	1921.35	1603.13	2635.68	2726.76	2082.96	1978.85
0.84_346.0548m/z	346.055	0.843867	neg	826.014	1361.33	786.719	2926.23	1987.36	6975.62	1744.5	2584.8	706.33	3254.44	955.734	6595.37	2568.63	2393.96	2.91394e-05	4107.17	1679.11	13009	21674.4	46864.8	8920.25	8493.58	3473.81	6724.79	17171.7	2832.59	2257.99	4430.86	2162.57	982.43	2429.81	3359.78	3728.84	3558.64	4547.62	3268.29
9.20_591.4630m/z	591.463	9.1989	neg	26441.7	82079.3	107664	67125.6	2.91394e-05	38879.4	5691.53	3493.44	2.91394e-05	39799.3	44695.7	172055	53529.7	57098.3	2.91394e-05	119355	115835	183501	137726	106683	33804.9	68907.9	70905	18645.9	10915.2	16158.8	58483.7	697122	393166	148012	75700.8	75772.6	81505.2	74208.9	60946.3	61357.8
7.48_385.3310m/z	385.331	7.47522	neg	909.641	2145.07	31835.4	6270.42	2.91394e-05	2846.39	1362.34	643.886	1093.93	13653.9	6160.75	61553.5	11074.8	9952.92	1263.75	2.91394e-05	2819.16	15764.4	6296.3	2.91394e-05	1916.32	1197.03	2.91394e-05	5741.16	6410.97	2.91394e-05	7007.17	20775.1	13571.8	23279.7	9145.18	5789.37	5287.76	6388.81	6391.31	8508.42
3.78_544.1574n	525.14	3.78142	neg	721662	308605	206548	301621	913743	443182	2.23625e+06	962990	567593	672679	3.08732e+06	151405	872156	929144	164975	141007	685642	414741	281476	495890	39472.6	113987	41413.3	490828	530326	395621	757380	636123	390515	1.58383e+06	490792	499060	489077	498478	507118	502045
3.69_355.0659m/z	355.066	3.69473	neg	21247.2	16568.3	2152.5	16362.7	6508.61	4456.32	140691	134749	135874	93773.9	8019.9	1243.03	39458.5	41929.5	896.847	2233.14	2.91394e-05	2.91394e-05	113.79	3167.76	1293.52	1235.48	7.50968	1693.74	2.91394e-05	11395.9	10133.2	12660.9	5549	3536.72	15817.8	16819.1	15052.6	16355	16642.1	12805.3
2.76_236.0920m/z	236.092	2.76445	neg	17474	10732.9	9989.46	15573.6	24562.1	19713	4086.68	8401.87	6914.63	16917	13106.2	38484.6	15456.8	14635.8	8305.86	55171.2	741.27	21236.7	57301.3	20047.6	7107.26	8103.67	7465.25	14613.2	16600.6	1592.56	17425	15813	25.615	1872.52	10947.7	12373.8	12332.3	11510.8	12751.1	16004.8
2.79_557.1509m/z	557.151	2.78733	neg	9960.87	12886.4	15722	8961.53	10314.4	5936.33	3757.97	3060.97	18144.5	7137.01	28392.1	9173.67	13380.4	13639.7	24411	9237.04	7128.35	6557.32	3915.19	6619.79	3640.66	6240.42	1422.18	3662.72	4817.03	15625	59068.7	37991.3	11428.4	29712.4	8022.95	6335.18	10424.5	12723.7	12166.1	13795
3.94_447.1284m/z	447.128	3.94333	neg	5.40173e+06	2.4841e+06	2.2233e+06	3.19644e+06	515250	7.18217e+06	329636	1.03332e+06	2.32863e+06	1.53055e+06	1.35749e+06	208286	2.04246e+06	2.15244e+06	2.35215e+06	404663	238039	14985.1	145593	573.104	303823	303421	305214	70121.6	68622.1	17366.2	68259	20349.7	60208.3	82116.2	805576	797991	798073	738956	693251	684394
2.97_461.0724m/z	461.072	2.96627	neg	16651.9	18888.8	4766.39	8258.15	11667.9	19782.3	21219.2	23108.4	24745.2	17156.4	29225.5	62050.6	55952.7	32774.6	100438	19183.2	39632.4	15830.7	26570.8	13514.7	33502	36575	35926.4	36778.8	39531.7	123280	71671.8	42335.7	62904.7	68163.4	39089.1	43367.1	41669.7	40780.6	39912.2	37634.7
2.51_455.0985m/z	455.098	2.50657	neg	3393.96	6058.62	3649.57	6664.76	10751.2	4323.64	8535.36	3844.09	17501.6	6516.17	5477.41	9661.15	9308.68	8476.52	24853.6	2772.93	2983.51	679.565	2636.86	3635.33	5070.75	3757.19	5422.72	3484.67	2995.92	26306.6	12346.3	6959.28	7332.45	9867.47	5788.67	6264.99	5936.71	5459.35	4168.72	4872.54
8.80_747.4298m/z	747.43	8.79625	neg	10961.5	4959.28	4290.27	6145.62	4172.12	264.761	51.5692	305.674	1225.05	2547	2985.91	2539.67	3563.96	3732.33	5420.85	14918.8	8976.86	430953	7217.58	5260.94	25117.2	26938.8	27640.4	13488.8	20994.3	3197.77	6859.3	3304.18	2927.77	5463.67	9702.24	8552.69	10722.3	14585.1	9489.04	13130.3
4.13_701.1865m/z	701.186	4.1344	neg	2.29891e+06	1.19875e+06	3.68244e+06	1.77329e+06	1.71597e+06	97935.7	55222.7	65512.2	75506.8	97839.8	294050	3.99505e+06	1.14821e+06	1.15683e+06	702689	948465	64078.4	1.43973e+06	134056	569988	2.91904e+06	1.66161e+06	3.65789e+06	505519	515496	161683	250942	323709	577736	737730	1.19086e+06	1.13917e+06	1.13055e+06	1.04593e+06	938501	968352
5.54_339.1226m/z	339.123	5.53938	neg	1021.93	34.1373	652.07	853.828	483.813	604.106	202.244	593.292	1329.81	625.547	54.3313	1018.94	581.005	580.599	215.665	477.416	634.675	3.44529e+06	1704.72	2676.49	1329.97	995.09	774.282	1704.97	304.361	654.64	604.565	900.063	445.943	454.66	55670.3	55577	53418.8	49356.4	53974	48596.2
3.36_437.1076m/z	437.108	3.35742	neg	11879.4	16774	10069.4	3578.91	3171.82	111463	46962	3718.51	16286	11610.5	2566.53	49622.9	19644.8	20834.7	5173.59	2.91394e-05	405276	2.91394e-05	2.91394e-05	2.91394e-05	2.91394e-05	848.147	9548.95	3082.61	293.304	117.573	1232.71	2227.84	2.91394e-05	264.93	15060.8	15225.2	14621.4	14721.5	14608.6	12302.3
3.56_499.1275m/z	499.127	3.55802	neg	26763	18955.6	4722.04	13985.4	22837.7	13631.9	30826.6	7892.52	19837.1	16347.1	18517.8	4908.97	18580.7	19744.9	15792.2	16217.1	13628.7	52887.2	24162.4	52493.6	8980.64	16018.9	5828.09	21461.3	23591.2	19215.2	14711	48549.8	22659.8	18941	18129.1	12535.8	14583.5	14742.8	12448.5	13411.1
9.76_844.5725m/z	844.573	9.76038	neg	22086.8	84618.1	256297	82518.3	52408.2	91865.6	5824.56	20081.3	21894.4	92692.1	898933	187595	226874	229183	227310	112279	118393	97901.4	166043	136427	468264	496241	258205	217598	206750	869923	393805	152248	541534	1.16754e+06	263887	272145	264213	272249	242479	243471
5.36_285.0392m/z	285.039	5.35652	neg	18793	69030.4	23153.2	45239	36492.7	52886.5	15962.1	33506.1	7161.46	16999.7	32439	64350.8	33515.1	33092.3	21893.2	4321	16689.9	29620.1	14310.3	7112.92	16329.5	6190.04	7917.4	18911.8	18091	2491.27	4979.01	11473.2	9746.89	6889.38	22845	22779.7	22463.2	22221.2	19207.6	18135.9
2.70_446.0843m/z	446.084	2.70468	neg	290552	428442	2.77643e+06	1.70033e+06	1.21783e+06	3.00478e+06	832663	703406	935987	310934	2.59033e+06	1.73463e+06	1.3424e+06	1.3044e+06	1.20826e+06	2.30926e+06	3.8752e+06	709628	2.17902e+06	178960	3.52357e+06	2.70053e+06	3.354e+06	1.01034e+06	1.05054e+06	1.63453e+06	955813	1.9068e+06	204684	884999	1.35732e+06	1.39216e+06	1.35768e+06	1.29649e+06	1.23505e+06	1.28173e+06
4.86_497.2898m/z	497.29	4.85602	neg	2.91394e-05	2.91394e-05	428.206	2.91394e-05	2.91394e-05	2.91394e-05	2.91394e-05	11543.1	901.508	2.91394e-05	2.91394e-05	398.392	884.746	943.73	2.91394e-05	2.91394e-05	4788.01	31121.7	20018.1	203751	82130.5	10840.9	3121.88	7421.92	6392.91	2.91394e-05	295.356	3.5619	4691.19	2.91394e-05	4367.3	2772.01	3252.86	2507.77	4495.47	4102.11
3.69_981.2303m/z	981.23	3.69473	neg	702073	645780	364354	387549	837525	286260	599691	754501	454734	869863	445543	390223	520754	546397	159445	175043	547208	86871.4	137411	301129	167552	158040	230253	159802	199649	140074	149591	295294	181182	413069	414068	379774	349841	337524	255102	275499
4.84_190.0991m/z	190.099	4.84078	neg	709.737	1186.21	2707.61	777.931	2426.65	3793.23	1815.4	4130.97	3514.62	3951.64	5840.87	4303.7	3014.62	2881.3	2406.44	6955.22	5742.7	6794.75	81.7205	4233.8	3659.26	3135.64	5129.34	4238.47	2500.33	5452.59	4259.66	6557.05	3517.05	2469.53	4127.9	2814.02	2580.68	1520.14	3571.91	4114.91
3.83_288.1008n	287.092	3.82833	neg	351414	308706	557445	161861	82228.5	108800	114284	124580	167027	201409	173183	15592.3	164428	174397	47488.5	42288.3	21638.9	21742.2	20711.3	21266.2	26379.8	25477.7	28634	30545.7	29073	12636.8	33276.6	25600.3	29450.5	31051	68053.4	66244.5	68269.3	75557.3	84567.8	87890.9
2.79_448.1017n	493.105	2.78733	neg	22700	38918.5	27028.4	33905.9	25807.2	24046	25117	31092.7	22809.8	26652.8	59979.3	38688.5	41170.4	35214.2	64383.4	19622.2	35752	22352.9	30564.6	17088.1	20516.9	16983.3	18328.5	20740.2	21861.2	44281.8	36291.8	43483	53775.9	44650.4	27893.1	30443.6	27994.3	21743.4	25663.5	29382
3.53_448.1000n	447.093	3.53315	neg	2.5241e+06	2.00381e+06	2.42469e+06	2.67326e+06	1.32984e+06	4.61733e+06	1.59745e+06	1.64845e+06	1.66979e+06	1.6514e+06	3.22185e+06	5.68778e+06	3.08107e+06	2.51267e+06	3.00566e+06	3.56633e+06	4.44632e+06	523555	682468	357766	2.47327e+06	1.49821e+06	1.97995e+06	532586	425945	1.16939e+06	1.46914e+06	1.21121e+06	261566	662001	1.80553e+06	1.95311e+06	1.75546e+06	1.78702e+06	1.74053e+06	1.8415e+06
2.44_637.1409m/z	637.141	2.438	neg	917396	123743	621253	941648	256297	55408.1	931133	1.10943e+06	405995	264279	6.63122e+06	472569	900513	957888	29194.9	3.8129e+06	4.93904e+06	2.74589e+06	2.00652e+06	9.0784e+06	2.50606e+06	2.5696e+06	3.18464e+06	1.78161e+06	1.9851e+06	1.72628e+06	3.32451e+06	1.40572e+06	6.28914e+06	780142	2.36308e+06	2.37182e+06	2.3016e+06	2.28172e+06	2.44407e+06	2.42762e+06
0.65_205.0344m/z	205.034	0.645383	neg	299789	283547	277769	397193	2.19155e+06	97674.5	198733	107389	211828	39557	409601	1.72517e+06	848671	676320	2.32498e+06	4.24522e+06	1.41469e+06	970938	789215	818724	2.64129e+06	1.49556e+06	3.07084e+06	873994	900529	3.20314e+06	938018	777157	1.11389e+06	602908	819241	868161	874896	937145	909436	939977
1.07_366.1394m/z	366.139	1.07128	neg	73529.3	113659	303405	183300	75976.8	77892	2.91394e-05	2.91394e-05	3537.76	2.91394e-05	42055.4	109185	77542.6	79392.4	103472	183288	43523.3	19752.8	143186	64113.5	172745	108593	411951	3196.67	2.91394e-05	122296	28990.9	28484.1	26594.3	42901.1	55346.9	57769.6	57896.7	59395.7	64998.6	59150.5
3.97_575.1200m/z	575.12	3.96622	neg	488.476	2.91394e-05	5453.92	2022.35	3448.07	149043	34580.9	8276.41	31597.2	33854.5	2377.58	7316.25	23476.9	24368.2	25873.7	278997	106410	34184.1	56851.6	6746.19	47508.1	32188.5	50440.4	11892.2	23890.8	48725.4	5034.79	3870.18	12655.4	13672.3	18486.1	13908.1	16799.7	12517.7	12060.7	11640.6
3.16_439.1594m/z	439.159	3.1593	neg	115529	184075	82559	105887	71958.6	115400	96910.3	85332.1	23346.6	138217	19187.9	42220.8	73385.5	77821.7	12174.9	40023.9	9832.62	611.463	21826.3	20129.6	24551.2	23379.1	16115.5	95605.7	114507	14085.7	6000.64	4994.29	5534.92	40647.9	27810.9	31437	27424.8	25899	28130.5	26613.7
3.01_533.1286m/z	533.129	3.00695	neg	27979.5	52057.4	10468	18788	22886.7	15167.1	39816.7	33428.2	30929.7	9379.98	30133.1	25631.2	26507.4	27393	47198.2	21736.4	9656.28	26347.4	13866.6	4477.56	12432.6	20742	8658.65	8065.83	5597.46	14687.4	20072.6	28381.2	17622.5	27617.9	10055.5	10951.5	17571	16446.4	20654.8	15698.7
6.75_494.3248m/z	494.325	6.74615	neg	118045	298853	214180	78958.1	153367	632773	95969.8	100510	93452.9	140923	126292	333977	218992	210646	148759	199006	304435	408210	273558	403297	204841	171360	319906	293758	397045	180862	102805	42485.1	292841	221200	205440	210670	212772	213367	186652	208917
10.34_382.3434n	381.336	10.3383	neg	297090	1.59796e+06	1.18873e+06	269760	420559	4.24613e+06	204667	193526	84053.2	513226	1.18837e+06	2.46841e+06	1.83834e+06	1.34565e+06	3.2738e+06	360705	303426	1.18429e+06	316554	299917	331519	250116	351848	2.40644e+06	2.48826e+06	484741	912818	472218	1.69461e+06	1.79921e+06	1.21042e+06	1.17599e+06	1.17683e+06	1.24454e+06	1.01926e+06	1.07567e+06
4.46_169.0138m/z	169.014	4.46097	neg	72626.3	70965.6	67624.5	67082.1	81011.6	56177	67814.7	70158.9	79969	77375.6	82336	66545	73597.8	73032.1	74469.7	77852.6	80375.3	112922	84615.1	91180.3	78270.8	73951.5	82556	80086.1	83357	106210	93120.4	91442	102571	87481	59991.6	64104.5	69983.3	64878.4	69350	70543.3
0.82_643.1728m/z	643.173	0.821017	neg	324570	84517.2	344312	219264	391562	1.20897e+06	423570	104045	143027	55746.2	247043	1.04301e+06	461296	422085	680281	1.2308e+06	621915	1.21906e+06	1.59516e+06	612126	393443	523881	925082	98698.2	58250.7	440133	306710	441471	500620	402296	373471	381708	357427	372156	372943	351097
4.71_495.1876m/z	495.188	4.71125	neg	611.825	19127.1	18364.4	47163.5	102137	2.91394e-05	2.91394e-05	16766.3	2265.68	52832	108972	4408.53	30745.3	32795	2.91394e-05	5366.04	18923.1	14127.7	15343.2	5540.11	30825.9	39713.7	20802.1	23666.6	28564.9	18935.1	459.507	111491	58856.6	37071.8	17964.6	19926.5	20608.7	17465	13894	18809.5
2.39_755.1851m/z	755.185	2.39345	neg	89919.7	15449.4	57154.1	219014	21886.8	1.5762	63470.6	65579.9	3531.91	2997.84	83875	18968.4	45618.4	47836.4	9679.98	57289.6	222690	52730.7	93430.8	163083	387140	145604	389748	30425.4	36781.8	42873.8	77775.4	23509.3	60665.2	40186.9	64513.1	54116.1	68108.4	59597.8	60910.4	56101.9
3.65_805.1803m/z	805.18	3.64685	neg	22636.1	23889	18771.3	30669.7	46222.1	13750.5	15786.3	4368.07	27310.4	9007.46	32588.2	31130.9	26951.5	24451	44946.9	29006.2	2.91394e-05	2.91394e-05	19703.2	8123.86	9923.84	18779.1	5974.16	1855.32	4957.96	13970	27931.4	37503	37436.6	53722.3	11189.9	13488.7	20139.6	20903.2	13584	13803.3
4.04_242.0554m/z	242.055	4.04273	neg	70787.3	88426.3	22938	51446.8	3613.38	44832.8	8352.26	19841.4	13927.9	18730	24426.7	5929.22	26829.3	28533.9	24362.1	3471.62	3037.9	2314.81	569.653	2.91394e-05	2278.25	3361.01	3759.19	3330.9	1420.97	2.91394e-05	2.91394e-05	207.711	2135.95	258.063	13929.5	13847.2	13657.4	12964.6	11540.6	11681.7
4.80_291.0643m/z	291.064	4.79507	neg	4179.23	12409.7	6198.39	5246.94	8574.23	8317.48	17830.8	8047.97	8854.48	9408.42	11456.7	2286.71	7814.35	8241.02	12989.9	2.91394e-05	264.104	31.1048	2.91394e-05	418.137	186.827	144.219	19.7478	1988.84	642.618	2.91394e-05	2.91394e-05	246.293	297.633	2.91394e-05	2773.13	5477.61	3915.67	2564.82	4338.51	4761.8
3.84_747.1964m/z	747.196	3.83615	neg	147917	86632.6	272936	279089	272928	11025.6	17218.7	5864.55	12143.6	10461.9	129712	82264.9	106499	106525	96998.9	85406.4	19611.8	80346.1	58314.3	183370	58259.6	69234.1	62325.9	14872.3	36450.5	75549.3	61873.8	46547.8	132939	47339	68415.1	54294.8	57294.2	50556.3	53422.9	54265
3.54_577.1212m/z	577.121	3.54147	neg	98955	35990.1	17722.7	10459	50912.5	59294.4	117848	105643	197568	102522	37250.3	10024.3	61088.1	62803.2	20003.4	21438.4	22845	11753.4	19526.5	21091.6	19275.3	29760.2	23745.6	19359.3	12844.7	29285.1	21789.1	17563.1	27668.6	11377.3	31985.8	29212	29076.5	27773.2	32580.4	21696.3
4.28_669.1642m/z	669.164	4.27808	neg	108428	53672.3	758667	174705	139067	1.43345e+06	234283	470368	340148	215437	263778	162345	355556	339741	227493	258296	101058	607094	239676	1.68858e+06	78292.8	219926	59713.9	555231	555168	134121	151850	249525	141283	130800	265684	264647	266324	239545	232125	244974
3.46_403.1032m/z	403.103	3.45953	neg	61723.4	90678.8	65850.8	79714.8	75549.7	97369.5	25077.3	17617.2	102339	37624.6	43746.7	40661.5	54441.2	56029.9	33113.6	44897.1	29780.3	22494.9	105667	21263.2	50355.2	52276.1	60887.4	1863.92	1479.05	14710.2	13046.8	20621.7	17651.1	14095.8	33271.4	26355.5	28102.6	30226.3	27270.4	22076.7
4.87_545.2387m/z	545.239	4.87125	neg	1404.44	5056.35	1171.06	5415.97	11626.5	2090.59	2001.29	7940.03	5376.89	2346.11	40541.7	5683.84	15357.8	15976.5	17476.5	4192.16	1910.3	848623	11366	847.982	4305.18	4583.54	2.91394e-05	8022.29	8482.13	343100	476133	39074.4	15795.2	7651.78	45245.2	34502.7	32129.2	40808.8	37623.3	35399.3
2.67_223.0237m/z	223.024	2.6742	neg	27795.8	25190.8	32457	8604.78	5257.14	817.594	15734.6	62726.8	3315.4	20590.9	1942.46	3888.78	15574.7	15944.4	2194.05	3517.76	5428.4	8594.04	6928.65	7670.82	13278.2	24880.2	11179.8	8330.54	14802.7	1467.27	1204.65	4262.79	2092.8	3980.08	8047.59	8976.27	7051.8	8912.83	8664.83	6996.47
2.70_435.0924m/z	435.092	2.70468	neg	1.11599e+06	1.73267e+06	658184	1.83076e+06	4.52978e+06	442163	2.1827e+06	301752	2.52077e+06	519311	2.93383e+06	586849	1.59158e+06	1.64522e+06	1.30259e+06	658530	495345	238392	721701	682386	557178	517286	628423	626262	554990	2.87884e+06	1.02565e+06	1.10158e+06	2.24266e+06	1.99416e+06	1.01409e+06	1.01486e+06	998821	961881	972176	987529
8.80_339.2533m/z	339.253	8.79625	neg	42981.2	6831.15	73734.5	18866.9	2779.74	18053.9	3808.09	8441.48	3331.82	11205.7	8102	21876.7	18825.8	19549.4	14661.7	23250.5	21456.1	13136.8	16383.8	11899.7	69373.5	59018.5	35845.2	13511.3	15260.9	11575.2	13165.4	8315.2	9379.7	31831.5	14214.7	16089.8	17673.6	14512.1	14953.3	15326.2
3.83_433.0780m/z	433.078	3.82833	neg	189024	111101	703451	616510	218861	385918	112787	188883	89273.5	65233.6	310576	659348	358571	358443	1.31617e+06	79288.9	13791.8	19348.4	221979	14925.3	165483	69700	130197	123971	132523	29164.4	89999.7	149332	39161.9	104461	224706	216248	268821	208902	223669	216412
5.49_464.2801m/z	464.28	5.48605	neg	6619.34	2210.57	3880.26	1467.95	8397.58	2.91394e-05	12536.3	236.451	17429.9	5032.68	14008	2.91394e-05	5487.78	5699.86	4855.51	8653.78	1194.6	414.406	9294.75	19308.7	5004.9	2566.37	1226.96	2127.1	411.616	11819.5	3679.79	214.866	4331.95	23204	4224.96	3362.37	3402.05	4327.27	6607.7	5208.69
8.92_353.3049m/z	353.305	8.91817	neg	11820.1	157890	58597	17510.6	1615.55	36938.5	4304.76	2.91394e-05	1174.99	2.91394e-05	5810.93	105555	28178	28762.8	2046.11	725.052	6044.99	27414.5	1107.64	15325.5	708.42	2.91394e-05	25429.1	20305.2	5662.8	22714.7	17008.8	12395.4	60751.4	20611.4	20564.6	19422.7	23961.1	21288.2	20868.5	18314.7
4.11_273.0736m/z	273.074	4.11153	neg	55714.7	55215	33420.8	91364.6	70382.9	27590.4	30802.6	30020.2	34047.5	24186.6	116090	63045.8	65971	65276.4	248558	22580.1	27230.7	30515.5	34261.9	16596.6	15003.7	22460.9	11043	16573.9	13509.5	22818.4	34059.3	32148.5	36415.7	26172.5	33823	35781.6	35848.6	33410.8	34580.2	30251.1
3.64_711.1787m/z	711.179	3.63888	neg	293636	405230	127444	231601	360726	65481.4	505773	549916	513513	420701	387375	270817	349806	342676	276418	383511	321426	144299	638848	775835	165960	373147	218678	477805	356531	543915	440132	333305	326709	187229	315099	300494	321336	272384	253908	270895
2.78_319.0449m/z	319.045	2.7797	neg	10795.2	11423.3	15579.9	7882.38	12235.2	19231.1	24760.5	39778.3	13989.2	75532.3	30113.8	40373.4	24465.7	24997	16292.9	47502.2	37236.1	29339.4	42401	28441.6	43406.7	47515.7	40467	23393.3	26977.3	88655.1	46110.7	30667.2	30482.2	25901.3	22048.7	25114.6	22335	23087.3	23169.1	21324
3.95_679.1654m/z	679.165	3.95098	neg	295340	177326	157982	235381	448880	458584	1.2287e+06	584115	1.4099e+06	1.7106e+06	291050	59225.9	488154	512755	140243	32021	14560	3401.53	9159.31	7939.53	10407.1	19203.3	3012.42	83221.8	88287.2	80914	188793	22330.3	29312.3	377436	179000	175639	174032	171644	165654	166236
4.41_837.2448m/z	837.245	4.40763	neg	3118.93	2778.95	1855.94	2981.52	3418.62	2.91394e-05	1262.98	483.18	1691.23	478.878	3846.36	44303.1	12753.3	6436.4	4512.76	2.91394e-05	1837.44	2.91394e-05	2.91394e-05	1573.14	2.91394e-05	2.91394e-05	4771.62	2446.61	3678.12	5916.73	1515.7	1797.91	2013.94	2971.66	3343.33	3868.64	4980.47	2661.22	5310.75	3894.43
3.65_783.2002m/z	783.2	3.64685	neg	36869.5	19376.7	50742.4	63559.6	46547.9	9645.99	18548	2.91394e-05	11918.9	30962.4	32462.7	42859.9	28558.2	29015.1	38890.2	28873.7	1940.01	2805.25	18603.3	2582.77	10563.5	6381.3	5303.61	4130.33	8398.42	2016.54	28789.9	21999.1	11084	17289.6	23219.3	24295.5	15055.5	14865.4	12942	15640
0.61_943.2531m/z	943.253	0.61425	neg	50163.8	55594.3	81439.2	106290	572647	100459	262394	66520.3	611035	15335.3	225034	66253.5	166705	174601	90251.4	96123.6	147278	50372.3	2.91394e-05	13360.9	48410.2	42927	25253.4	65670.2	31909.4	306675	152666	119855	73410.1	196158	189754	204622	193685	180508	207279	186181
3.75_571.1455m/z	571.146	3.74985	neg	62100.2	104173	55905.3	56537.4	87515.6	101075	122112	109536	407597	71192.9	575254	231015	278952	267553	176866	533142	1.18588e+06	245035	1.27697e+06	127514	206770	171599	233358	118751	148987	782533	625697	521086	550392	378662	252029	244491	251668	249841	245044	244858
4.84_220.1454m/z	220.145	4.84078	neg	345483	321039	415771	310396	402814	603291	364082	442864	500934	435995	726918	494359	464696	453911	483173	746166	622412	604435	369816	435645	503960	505722	565745	526911	449000	457319	389776	494736	384626	276537	428374	432526	414557	385900	393294	405979
3.57_354.1305n	399.128	3.57495	neg	7060.05	6557.29	2629	1309.78	3065.69	2543.1	1926.87	613.541	448.65	2228.28	3626.18	1145.17	11512	12279.5	1492.83	1936.28	1421.23	2369.15	1456.64	60885.8	1978.61	675.395	1188.2	989.314	985.506	99210.4	551884	169914	2.91394e-05	807.609	15510.2	14456.4	13888.6	10662.6	12481	14248.4
2.67_295.0462m/z	295.046	2.66658	neg	18254.7	4203.03	51186.5	36414.6	28659.8	12247.1	126132	3575.56	34418.1	30907.6	282.349	862.443	23714	25055.2	4970.18	2.91394e-05	2.91394e-05	460.002	462.103	693.978	2.91394e-05	2.91394e-05	2.91394e-05	2.91394e-05	2.91394e-05	2.91394e-05	2.91394e-05	2.91394e-05	2.91394e-05	2.91394e-05	7074.8	7768.95	8185.46	6577.7	8508.21	8043.96
4.11_312.0591n	293.041	4.11153	neg	27309	33150.3	27971	20721.6	31137.6	32891.6	31904.8	30709.4	35407.8	43302.7	32309.8	40390	37151.8	35779.9	61868.5	73116.4	57290.7	99193.3	58790.4	21735	45630.2	47788.1	60184	49370.5	61047.2	39133.3	38052.6	33575.9	43232.5	43700.1	33650.1	33369.3	34731.1	32329.9	29848.4	33220.7
4.20_311.0911m/z	311.091	4.19543	neg	29083.4	20681.6	1501.18	6314.33	19955.7	32534.2	180530	37230.4	19308.6	23714.9	221753	194063	122850	121052	250054	11325.4	103522	9262.97	14470.7	1946.74	16772.5	27838.4	19042.9	80298.1	9230.63	56794.9	111765	196781	109870	367709	57448.4	65355.8	63251.4	69804.4	58533.2	56359
10.04_529.3002m/z	529.3	10.0411	neg	20252.3	393.148	82961.9	19161.6	1225.84	2.91394e-05	2.91394e-05	3397.45	2.91394e-05	7230.68	2.91394e-05	8617.42	10741.4	11457.5	6093.6	7078.12	11906.7	10843.1	3130.21	2.91394e-05	22891	32019.7	7320.41	10379.6	14628.5	2.91394e-05	2977.78	2.91394e-05	827.988	10610.3	3223.29	6054.08	5891.88	5461.87	5571.62	2440.33
4.06_859.2460m/z	859.246	4.05818	neg	86249.8	419415	5568.92	70796.8	33898.9	51228.7	252951	375312	132289	199872	54231.3	55831.5	134591	137156	124712	31956.8	85318	105059	56813.7	573101	33100.4	63256.5	53424.7	192600	94701.1	37290.9	42667.8	34342.5	34636.5	46433.2	100182	89879.8	91278.2	86370.1	83576.1	84264.9
2.67_641.1736m/z	641.174	2.6742	neg	36151.7	23618.7	467020	338124	72178	101876	33121.8	28137	24750.7	12433.9	214570	52891.2	102597	106465	84518.3	69721.1	128457	8604.22	34578.6	5330.33	162469	193820	147888	16557.6	15411.6	50056.4	17020.4	42131	6043.71	13459.2	67360.8	64992.4	63828.1	56694.9	56580.7	54733.8
8.88_525.3200m/z	525.32	8.88007	neg	33177.6	58371.1	62532.4	22643.6	13237	68405.9	6128.61	10705.9	4233.27	22107.6	21402.8	75826	31885.3	32358.1	27981.1	23289.9	92031.8	27881.9	59371.9	53520.8	32794.5	24828.4	50075.5	26251.8	39552.6	24947.4	29542.3	26166.7	73197.3	61216.8	28737.2	31953.2	33638.2	30103.5	27826.1	31594.3
1.29_539.0481m/z	539.048	1.29223	neg	19959.9	25929.3	5904.43	20866.2	32565.5	1850.66	12300.6	13202.6	12360.2	5618.91	25248.7	3338.38	14906.4	15084	4801.06	1590.26	7709.79	4222.23	7386.6	6679.09	11337.2	7582.3	15309	5268.52	667.661	29705.9	18211.9	24274.4	17657.1	18180.7	17539.9	14691.2	15870.5	17417.3	10428.5	16624.7
3.62_911.2618m/z	911.262	3.61508	neg	14815.4	10300.3	17462.5	9262.8	29476.7	31423.2	2.91394e-05	108167	25013.2	25825.6	30967.6	959.185	21322.2	22419	5920.22	10429.2	82.2406	2346.5	1579.65	4480.87	3930.89	5827.02	2.91394e-05	14737.6	22287	13092.6	7680.22	11882.9	3628.09	13923.9	18123	14912.4	15232.5	12226.3	9832.45	15153.5
5.93_339.2544m/z	339.254	5.9256	neg	10300.6	5103.05	30504.5	15047.4	1245.68	26591.7	1135.46	5449.23	1429.71	3036	4164.58	12265.1	9135.21	9632.68	2834.37	10924.1	19338.3	19016.1	27879	11477.9	24412.8	17007.7	17230.7	6076.38	4872.06	5229.88	11203.8	18266.8	9451.07	12680	8656.95	10749.4	8060.68	9040.93	8347.41	9810.04
3.25_575.1194m/z	575.119	3.24873	neg	580054	578862	216191	405504	312925	301000	1.09954e+06	413716	2.43522e+06	421346	119990	101409	478028	505926	105097	57567.6	56406.2	43294.1	99833.4	245266	125510	116208	154623	179806	151772	2.91394e-05	66745.2	102840	82074.2	38097.4	122366	106291	114055	120240	102910	123932
4.05_228.0734m/z	228.073	4.05042	neg	170713	61468.7	34638.1	85007.6	270000	3337.04	5871.79	5743.03	3693.82	8314.01	291744	86654.3	86860.5	81991.5	91226.2	30491.6	4650.93	60675.5	23569.8	45016.2	692.86	13921.1	171.185	18410.6	17331	14808.2	29090.1	7701.4	56322.9	12106.3	51563.7	50330.8	46167.8	50911	47551.2	52425.8
5.14_343.0965m/z	343.096	5.14437	neg	853601	1.23351e+06	216446	490449	217066	2.91394e-05	92652.1	217860	66392.9	269172	2.91394e-05	83575.2	249382	266007	2.91394e-05	2.91394e-05	73.9578	2.91394e-05	2.91394e-05	2.91394e-05	2.91394e-05	2.91394e-05	2.91394e-05	1439.23	6204.65	2.91394e-05	2.91394e-05	2.91394e-05	2.91394e-05	2.91394e-05	86223.4	79752.6	79991.5	71202.3	55381	58206.5
3.55_533.1126m/z	533.113	3.54963	neg	165057	105696	362858	505336	208570	172282	1.0415e+06	15881.9	470482	315442	67612.7	78935	245457	255815	80340.1	124301	52555.8	6898.63	126437	40433.8	15540.6	8775.31	15833.9	8310.5	1079.01	15677.3	13428.9	100385	9782.19	7905.59	80764.2	76135.4	87436.7	73841.3	83667.9	86282.8
2.99_615.1718m/z	615.172	2.99067	neg	128293	63369.9	50244.5	100499	230346	159059	215606	273945	81697.2	213102	195450	16395.3	140016	146707	176487	45181.5	93603.1	68141.9	25272.7	208485	150295	196792	77239.3	216580	214759	114844	29430.8	66432.5	142717	67989.6	113190	100331	94895.7	95534.5	109200	116037
3.67_703.1660m/z	703.166	3.67083	neg	475312	550394	895466	1.29929e+06	403344	18099	19676.9	27786.1	21481.6	28008.7	265235	965918	390836	387888	358824	137582	57648.4	67339.5	224842	147358	157237	198918	155144	184757	219542	107180	310799	102081	184009	134269	233291	227951	213231	195637	175381	185623
0.68_435.0777m/z	435.078	0.677433	neg	137814	119880	417360	196850	117927	79516	41721	79015.4	110127	28427.2	239550	382669	191715	166678	127875	22821.9	26206.1	11394.5	4072.37	31060.9	23317.2	19083.1	22243.2	16830.6	11538.1	171687	94789.8	126353	9188.86	83144	116704	100798	96826.8	77652.4	69518.6	60432.6
4.34_375.1439m/z	375.144	4.33905	neg	88115.1	30487.6	180994	147265	36913.5	54344	8971.81	10587.4	7417.98	19683.8	31801.5	958.2	41730	44399	5960.82	22480.7	8520.71	12261	1552.91	3969.81	10064.4	3013.19	2866.64	1732.61	3395.07	675.854	978.526	2154.13	3300.06	1935.51	16384.5	13901.4	13889.1	13807.3	15065.8	14788.1
4.61_295.0605m/z	295.061	4.6122	neg	3800.72	9303.46	20825.7	5403.13	11943.9	68225.8	8495.42	5060.14	9363.46	9972.07	9949.92	19365.2	16016.9	16069.4	43315.2	3471.02	979.408	7468.38	13295.6	1252.39	2.91394e-05	2.91394e-05	2.91394e-05	12509.1	14955.2	7300.03	11004.1	4744.01	8309.14	1641.71	10033	9486.03	10945.8	9144.96	10303.4	9512.79
2.97_891.1970m/z	891.197	2.97443	neg	452081	375869	768589	436497	649977	814803	377174	237630	196809	362007	4.21448e+06	519918	891064	885934	1.4094e+06	2.63888e+06	1.89679e+06	1.26884e+06	855700	1.36532e+06	1.87656e+06	1.58197e+06	1.92745e+06	977625	1.14582e+06	1.64409e+06	1.116e+06	850584	2.06772e+06	1.56127e+06	1.02064e+06	1.04561e+06	993746	901154	840333	844780
3.66_187.0756m/z	187.076	3.66282	neg	31123.4	21157.5	21988.9	30856.2	33385.2	34665	58030.6	64495.1	32305.7	56273.2	32713.2	29341.7	34407.6	35484.8	13821.4	61065.4	32486.7	29676.6	52779.7	35272.7	27421.5	38443.3	29510.6	24585.4	26603.7	15132.6	24872.5	51818.7	28082.4	25850.8	24526.1	25989.2	24617.8	22934.4	24729.3	27523
4.19_721.1808m/z	721.181	4.18778	neg	24282.3	4763.7	3056.99	15674.6	13074.1	337.827	4659.9	97470.1	75175	96517.1	2617.7	13849.1	24646.8	26152.6	2336.37	2.91394e-05	3649.84	5725.49	2.91394e-05	8143.87	2228.8	3223.46	1447.01	15481.8	25784.6	14826.1	14525	19626.4	41476.3	2220.81	16060.3	9375.37	11368.4	11703.2	7685.27	8922.92
6.61_381.2635m/z	381.263	6.609	neg	5229.97	6945.94	3613.7	11452.1	6318.1	343.42	32503.5	21538.7	11343.8	15255.7	1533.57	2.91394e-05	8107.28	8647.77	1476.35	10469.1	3870.23	7255.34	3410.65	8145.32	13913.5	11432.3	3225.21	10964.6	6538.26	3129.05	2848.95	8918.95	9310.51	1149.54	4508.75	6368.08	7168.76	6895.9	5187.83	6706.87
2.75_811.2307m/z	811.231	2.7504	neg	124621	214165	813163	288194	333505	128608	65785.3	81010	105201	304540	289040	303043	236650	252007	90206.9	889448	444737	147002	236651	314448	567236	363160	439542	56558.7	56050.7	546353	217769	366969	322913	493369	274143	268646	272271	240466	265508	264421
4.05_833.2284m/z	833.228	4.05042	neg	24218.8	132243	64363.1	68120.6	24652.4	80977.4	132931	226794	70749.6	194020	73850.5	29996.2	96911.6	94047.8	163280	45780.8	41200.8	148035	20443.1	197972	123185	68791.8	120474	81916.7	40405.5	25584.5	19582.4	34027.8	18941.8	18814.8	45600.6	52230.7	50386.1	62848.5	46984.8	47441.8
7.52_327.2895m/z	327.29	7.52095	neg	44945.9	350225	53038.1	32543.3	8080.53	25329.7	10227.2	10137.5	1342.08	16152.6	403.403	52354.5	40318.7	43006.6	2.91394e-05	4341.1	54129.2	41474.3	15560.9	15160.2	892.465	8215.61	40054.5	19629.2	60060.8	10258.6	6357.77	5581.03	74090.5	7771.33	24553.5	25265.7	27129.2	24130.3	26772.5	27104
2.65_325.0191m/z	325.019	2.65135	neg	84153.9	677644	5322.46	38472.4	2575.69	631.225	382320	124929	7804.8	486774	3235.93	29756.3	128213	136042	1489.62	7735.97	21573.6	148447	69360.6	1.07521e+06	48589.1	147475	34994	162421	128009	2348.38	13506.1	20804.9	168144	91944.2	87579.2	96741.4	101749	104592	108690	115505
4.07_275.0937m/z	275.094	4.0658	neg	235.266	2.91394e-05	169.798	350.178	336.385	262.757	792.172	632.396	572.592	1149.43	2.91394e-05	480.798	403.603	430.509	289.224	2.91394e-05	521.997	1137.23	2506.04	34345.1	9.32461	2.91394e-05	2.91394e-05	3388.36	1121.26	1506.66	2317.06	2039.9	249.508	668.149	558.087	1575.51	1247.75	1235.35	1308.75	1973.89
2.69_109.0291m/z	109.029	2.68943	neg	1799.2	2.91394e-05	3304.54	3389.46	4916.66	2.91394e-05	1291.22	1348.62	766.675	445.142	2627.5	4105.29	2858.52	2524.23	9097.5	861.723	2.91394e-05	1598.09	1525.49	2416.38	603.872	1101.03	643.884	1934.19	2068.44	5490.04	2471.67	1076.95	5578.12	3380.58	1855.4	3110.15	2714.54	2340.18	3539.51	2709.54
13.84_671.4651m/z	671.465	13.8386	neg	241789	329321	311726	192647	179297	281643	194058	198162	282498	260628	201666	216340	254668	252395	336563	332509	339133	268532	352295	388620	365218	321192	419889	423489	477799	412667	491050	508067	628861	307162	166928	266913	280137	356050	231149	200507
4.53_543.1506m/z	543.151	4.52955	neg	14244.4	9165.62	9497.62	17498	15337.5	971.993	9075.17	10945.4	221691	44729.4	20803.3	5417.65	27826.5	29095.1	15820.4	10873	1233.76	11251.3	6807.77	419818	1515.6	8323.88	55.1039	322643	350418	14141.6	10334.5	12693.9	14493.7	2684.45	38180.2	33193.2	25724.4	33381.8	31668	26550.2
8.88_503.3378m/z	503.338	8.88007	neg	88308.9	348290	255160	73396.6	42911.2	460878	27564	46854.3	15604.8	73698.2	36438.2	414747	129942	135738	13204.3	55775.5	563657	72164.5	302580	248288	26265.7	14732.6	204986	60019.8	190113	65288.1	49048.9	58410.5	386911	195320	128322	132344	131364	131027	121543	120397
1.95_373.0798m/z	373.08	1.94512	neg	8177.37	14113.9	7995.45	11877.9	11102.3	996.83	9805.9	24201.1	6407.62	15547.8	15066.4	4235.86	12321	11549.5	12550.1	6720.99	21697.1	5642.46	14873.8	8760.24	13432.8	8778.15	14859.3	12316.1	10327.2	18512.8	31396.5	21585.1	16106.2	23667.2	10760.4	11474.9	12504.4	12081.7	8995.79	9130.39
3.28_446.0842n	445.077	3.28378	neg	4.22003e+06	4.20098e+06	3.94018e+06	3.1672e+06	3.19247e+06	1.12696e+07	5.95387e+06	6.50908e+06	5.61096e+06	8.93968e+06	3.56462e+06	5.25314e+06	4.85419e+06	5.10696e+06	2.42688e+06	5.5016e+06	2.88198e+06	4.64793e+06	4.77078e+06	2.09695e+06	3.47338e+06	3.09429e+06	3.6717e+06	3.85376e+06	5.91112e+06	2.64478e+06	4.41413e+06	2.84551e+06	3.07895e+06	4.21652e+06	3.44438e+06	3.6624e+06	3.47903e+06	3.49279e+06	3.37462e+06	3.28138e+06
2.67_473.0726m/z	473.073	2.6742	neg	112292	148168	52309.6	101354	141039	43319.1	249716	108811	538972	73197.7	243429	203901	228941	209046	499549	74240.5	124419	69976.2	103000	96794	103971	120754	87185.6	128140	78301.6	770952	467020	214709	243014	420818	173355	178750	183321	176305	175110	185231
8.80_701.4787m/z	701.479	8.80387	neg	85211.1	74036.4	45609.8	42506.7	34905.1	30143.9	32552	36410.5	27750.5	48729.1	70992.7	43558.4	58903.6	56567	128830	112200	114769	61758.1	72587.1	82935.7	94646.7	75037.6	78353.4	49334.9	46983.1	99223.3	171880	137676	115268	87210.5	66721.5	68277.2	72797.8	76555.7	35186.9	44351.8
8.47_267.2324m/z	267.232	8.4698	neg	2.91394e-05	492.037	688.63	1757.67	2.91394e-05	3334.78	2.91394e-05	5764.02	2.91394e-05	2810.09	967.553	42393.7	4081.92	4354.05	2.91394e-05	2.91394e-05	2167.53	3319.03	7667.26	1479.22	3141.87	972.796	2.91394e-05	2046.58	3409.86	1748.25	2.91394e-05	34489.7	16477.7	2527.68	1845.83	3657.53	4215.17	2986.18	4634.61	4615.83
4.00_389.1231m/z	389.123	4.00452	neg	104723	173043	100847	43482	71149.7	35498.7	103386	79153.2	81571.6	57557.3	24298.8	98305.6	75165.6	78764.8	24447.1	84839.9	75502.8	67216.3	80458.8	9249.58	63143.1	73848.1	68488.3	112275	100433	71303.8	106888	137646	132177	171267	65355.2	59827.4	61787.8	60219.8	58039.3	60169.7
6.94_531.3174m/z	531.317	6.94307	neg	215383	439560	198632	188980	135262	236981	157214	89765.5	163188	311642	467996	1.43436e+06	400143	382378	840938	243727	62363.3	3.761e+06	428172	496321	215856	137619	192032	217656	158538	726384	852666	514388	473683	754281	354726	392930	369032	367299	342927	344925
3.94_225.0543m/z	225.054	3.93572	neg	2.00832e+06	2.73832e+06	2.17458e+06	1.43753e+06	1.49714e+06	2.83075e+06	1.64204e+06	1.36677e+06	1.98282e+06	1.54584e+06	1.44489e+06	970003	1.62947e+06	1.70424e+06	1.50215e+06	1.01887e+06	1.02083e+06	981346	529716	980576	374710	352356	526808	664293	858100	308234	466916	650549	924252	504470	1.01314e+06	1.01462e+06	1.01501e+06	942874	880891	878108
4.11_513.1019m/z	513.102	4.11153	neg	28325.6	32035.8	19581.7	23836.9	33467.5	77789.5	40139.8	37807.3	51908.3	69095	39041.7	38662	43294.8	42777.8	50645.6	86729.7	72518.3	53674.8	65275.7	625.485	58141.5	53638.3	76652.4	51516.8	60959.8	49739.2	53602	31286.7	65953.2	134956	38189.3	33188.9	36826.6	31458.4	26778.2	26571.3
4.98_295.0605m/z	295.06	4.98437	neg	275.957	1753.93	12285.6	490.127	2454.38	62632.4	820.054	2.91394e-05	1543.15	1446.34	2591.29	30845.2	13707.1	9570.13	12706.5	18321.6	13616	13764.6	27624.1	1184.95	2.91394e-05	2.91394e-05	2.91394e-05	1934.55	3392.07	1476.41	4221.94	884.61	2.91394e-05	6849.94	5000.9	7007.3	6988.3	5665	7576.14	5956.87
2.90_737.1927m/z	737.193	2.90332	neg	7642.02	10303.2	20858.5	7395.2	7427.23	11187.3	7094.12	3085.14	167507	2846.08	16561.7	7697.58	20273	20682	15422.4	4728.93	5361.6	5228.75	2.91394e-05	6269.36	3929.47	5322.54	2.91394e-05	5106.01	5297.78	4430.99	13960.3	5497.21	1679.99	8321.44	4169.76	8739.93	5271.73	9049.28	7250.95	3525.84
2.29_503.1227m/z	503.123	2.2944	neg	2.91394e-05	2.91394e-05	2.91394e-05	28.428	2.91394e-05	115.691	1116.91	2.91394e-05	2563.46	2.91394e-05	6988.36	2.91394e-05	1303.87	1140.21	4595.04	17652.8	7984.26	827.943	22804.2	14424.4	64602.6	108246	43140.8	40912.7	69592.9	11352.6	35887.7	3629.98	3739.52	2756.24	13369.9	9702.91	10031.8	10078.6	10171	8868.6
3.63_511.1246m/z	511.125	3.63092	neg	245032	484161	654701	351901	249066	958980	151245	56390.6	50352.4	167076	130902	119135	271927	279683	166291	534725	347364	126810	221762	70152.4	422200	282467	466937	68090.5	75939.9	153859	132196	128600	102626	186945	153813	143008	137744	129106	113591	115963
9.18_367.3210m/z	367.321	9.18367	neg	8770.08	6060.6	40339.9	8158.43	478.957	9030.94	1929.79	3621.86	124.231	16883.8	1466.77	15953.5	7848.31	8296.68	1283.06	10980.1	6465.24	15570.9	11647	6782.87	12093.6	6016.35	6650.57	7387.82	10557.2	194.351	637.345	249.443	1271.37	3378.9	5967.83	6157.31	6947.01	4959.52	5558.9	6501.69
8.59_448.3549n	447.348	8.5917	neg	241252	351813	1.03412e+06	220632	165810	28239.5	73123	239727	54635.5	153322	6669.75	22407.2	176982	188636	30272.1	74775.4	71470.8	89721.1	79197.9	33444.3	144164	145718	75111.8	96968.1	115846	1544.12	26268.7	2380.84	3388.37	30464.8	90096.8	88224.3	91323.7	84212.9	96345.8	95652.2
6.96_269.2112m/z	269.211	6.95832	neg	115.562	2.91394e-05	37095.3	377.552	647.266	60211.3	1243.88	2.91394e-05	2.91394e-05	716.263	1128.46	5021.71	7341.97	7793.69	2314.04	2.91394e-05	16528.3	2.91394e-05	70893.2	953.708	4475.21	2.91394e-05	3495.67	2.91394e-05	2.91394e-05	1034.99	2193.21	30998.8	12562	13272.5	3720.24	3464.17	7160.04	3882.59	5493.8	6964.47
3.94_325.0709m/z	325.071	3.93572	neg	36890.8	40602.8	44160.2	27087.1	27717.1	43768.7	25650.8	20188.7	41463	17550.7	23521.5	10531.5	25936.1	27665.1	24399.7	32077.5	17593	19531.7	5873.86	4382.16	3333.01	93.22	4527.97	10035.8	13460.3	3006	2080.2	1292.87	19495.3	137.51	14943.3	17392.2	13290.5	14010.4	13848.3	11947.7
4.04_489.1391m/z	489.139	4.04273	neg	2.8292e+06	4.4629e+06	1.71449e+06	2.44353e+06	863611	2.80568e+06	367219	1.49254e+06	1.17354e+06	1.32763e+06	954828	177556	1.49873e+06	1.58701e+06	1.53935e+06	140939	173214	89532.9	179137	23769.6	273293	346715	307949	139555	155462	99008	117506	85228.9	73028.6	108116	820352	837137	807893	794741	698775	713094
2.94_218.0938n	217.086	2.94252	neg	191883	177653	145447	134568	164961	252466	214921	216932	176895	229884	150899	162229	176617	179823	148287	168266	163767	129468	165155	174019	164551	179733	149081	170580	190373	173835	131456	151883	127184	138491	136887	128914	137957	136462	124069	129773
8.80_409.1687m/z	409.169	8.79625	neg	161900	275037	210634	157050	82443.7	225894	95855.3	121090	57942.1	167036	144018	293229	173096	176614	116042	174561	148328	250692	262119	248240	142124	142869	176407	105904	102407	277017	297606	338730	374274	209845	174296	174664	171989	165859	119953	130278
2.82_160.0409m/z	160.041	2.81782	neg	3802.65	4950.98	2945.16	9382.59	12295.1	5751.06	5531.96	6860.43	1820.97	8380.24	4633.49	28103.9	13551.6	10211	42870.1	14140.3	7881.32	9415.99	6823.45	3741.36	1075.8	2703.96	3994.07	9198.1	8700.57	11603	4396.95	12867.5	6267.07	8043.26	4573.62	7279.06	8683.75	8952.01	10127.6	12166.8
8.35_659.4017m/z	659.402	8.3479	neg	362121	266669	254273	289779	251043	195911	101532	235415	36622.2	131743	22073.8	85026.5	163251	170810	84753.8	212442	566191	306085	273077	224944	525085	541127	467870	1.04963e+06	1.0896e+06	15782.9	27255.2	7527.8	26533.2	37401.9	211978	222841	220357	229689	189938	205834
3.43_341.0655m/z	341.065	3.43363	neg	199159	152691	637730	497240	168543	782763	132945	175533	269993	187661	97912.1	71083.8	238465	250148	106352	107487	64844.4	20570.7	66471.3	25330.1	74696.2	45178.2	77072.6	61853	62458.6	26986.1	37158.6	46556.2	53981.9	41591.2	76567.5	73142.6	74360.7	70687	70580.8	75352.5
4.67_309.1120m/z	309.112	4.67315	neg	383.72	1746.92	828.529	837.864	601.849	44186.9	433.693	2728.34	2.91394e-05	109.776	1206.65	305.154	3795.84	4048.89	2.91394e-05	1100.53	956.227	7890.43	505.038	8024.98	693.469	3319.36	956.813	1487.41	451.731	4547.74	10423.9	23154.4	5647.13	9152.47	3432.12	3196.03	2791.67	2365.41	3102.82	2577.99
4.22_197.0576m/z	197.058	4.2171	neg	13423.7	24403.2	15150.2	14354.4	9503.89	21837.7	21113.4	17728.8	16439	19839.8	7836.71	11061.2	15199.7	15659.9	15931.1	5986.25	15294.7	9937.84	6198.76	4095.78	4398.61	7252.49	6266.05	14661.8	14167.3	4705.63	5546.63	4860.91	8084.69	7451.06	9503.69	10848.7	10844.6	10530	9097.2	9851.25
3.17_334.0712n	333.06	3.16805	neg	412371	239730	692722	654384	363187	181755	84413.4	96621.6	219789	87831.2	435767	342535	384096	349262	707378	439229	449782	69495.4	290469	120676	562434	532366	441798	184879	151481	1.16523e+06	1.21215e+06	529972	522385	654792	361355	373605	395060	400812	383210	356680
4.21_491.1911m/z	491.191	4.20948	neg	4.99308	2.91394e-05	477.237	831.934	470.128	407.703	642.543	771.935	126.921	722.856	528.951	340.728	4366.37	4626.44	1.95473	43905.1	1397.28	6.71947e+06	7529.37	41328.2	3852.26	2717.79	2066.87	68867.6	21199.7	9159.48	3245.53	2699.98	5048.44	764.853	56860.5	89028.1	75805.3	79337.6	69338.4	63190.2
9.12_746.4965m/z	746.496	9.1227	neg	206869	89597.2	192796	151150	123830	78043	16394.3	44766.2	29499.2	45881.8	315286	69055.5	149681	154800	404201	216316	337676	252301	142426	217308	478668	489047	526572	439698	421430	325024	217916	94780.8	262487	610661	224203	215846	246604	274210	302023	255441
3.28_725.1933m/z	725.193	3.27567	neg	92727.8	107138	116887	96272.3	81532.2	34603.3	35990	48954.3	78129.4	24402	5927	230290	302851	193727	1.6502e+06	2.91394e-05	2.91394e-05	2.91394e-05	2.91394e-05	2.91394e-05	2.91394e-05	2.91394e-05	2.91394e-05	2.91394e-05	4084.76	2.91394e-05	1674.86	5221.3	2.91394e-05	2.91394e-05	27797.1	25158.7	25983.4	24950	31937.6	28504.6
5.33_309.2057m/z	309.206	5.32605	neg	725065	214119	1.05836e+06	897666	100883	457672	103786	321092	42874	596533	122834	391720	367483	387532	58047.7	1.04705e+06	1.20373e+06	1.42382e+06	928458	359629	1.0634e+06	1.02618e+06	1.03574e+06	457511	476933	150684	315412	572277	449822	486059	395707	415625	400333	404050	369034	375523
2.66_404.0901m/z	404.09	2.65897	neg	12524.7	10907.3	2083.59	16077.1	8572.33	2.91394e-05	6899.3	14226.6	10000.8	16861.2	6882.1	11672.5	8541.63	9111.07	2.91394e-05	1363.99	12969.7	2724.74	9339.54	2.91394e-05	2431.06	3250.25	4388.19	7638.16	7762.96	1647.31	8338.45	8085.28	9459.56	14630.7	3114.33	5095.15	4515.01	2248.12	5758.36	7326.95
3.64_550.0947m/z	550.095	3.63888	neg	8452.62	6409.95	2.91394e-05	2343.82	3574.36	2156.73	16701.7	7867.05	4030.64	8796.76	10440.1	6671.42	6642.59	6604.45	7721.29	4452.42	6678.66	2.91394e-05	1418.2	3791.58	1175.34	1582.26	1322.04	1884.42	3920.35	17065.4	42170	13672.4	5989.7	17378.8	6329.51	4673.3	3986	5248.17	4451.64	9160.14
8.60_495.3684m/z	495.368	8.59933	neg	163430	196651	513213	269055	364828	21427.1	161943	254597	102699	122923	3513.31	10236.4	146095	155834	2.91394e-05	137455	82733.2	90024.2	337235	120315	336428	375071	110537	316435	287723	971.754	19308.1	3692.31	10112.3	14599.7	126457	119855	125830	118649	116465	113468
7.74_327.2542m/z	327.254	7.74073	neg	11812	14986	11037.7	10695	12782.4	19648.3	16286.3	12657.3	16810.7	12018.7	13910.7	12473	13717.2	13540.5	12329.6	16750.8	14335.8	15198.1	13236.8	12925.2	11907.1	11611.4	14011.8	13234.9	12195.3	13249.7	14443.6	12005.4	13282	13825	9489.44	10585.2	13622.6	12435	9389.66	8006.75
4.63_211.0757m/z	211.076	4.62743	neg	82414.1	113616	49299.9	52941	28243.8	6588.98	11003.8	16260	10516.2	16356	3636.09	7704.73	27485.7	28911.7	6087.26	3837.59	2905.33	6606.77	3900.86	1830.07	2056.85	2501.33	1821.38	4516.99	6856.33	1814.09	1439.11	1668.12	1065.27	2218.19	15429	13145.4	11318.6	9751.61	9689.76	9436.87
3.38_223.0630m/z	223.063	3.38245	neg	32582.7	28864.2	23522.4	33958	26351.8	5250.73	66597.2	24199.3	27598.9	37808	654105	14599.2	69133.6	72253.1	31381.3	2044.01	1.74213e+06	18011.6	2231.66	82830.4	4478.35	9306.69	2.91394e-05	7828.15	4804.02	60363.3	4737.27	36385.3	98215	62960.7	69396.7	77999.3	73728.7	84745.3	100892	97053.4
2.89_447.0914m/z	447.091	2.88783	neg	31314.6	65614.2	259147	146286	86698.1	283729	86186.6	72929.1	97446.6	30438	236406	127832	134265	127010	146529	132492	217787	70755	75268.3	34690.8	234012	176789	178840	49559.5	42729.9	162366	167376	157095	57081.4	75830	137778	113178	96595.1	82918	51339.6	64847.1
4.32_371.1152m/z	371.115	4.3238	neg	25644.5	20130.6	9121.28	37299.5	21395	1280.15	51851.7	8924.26	32657.3	30515.4	20787.3	11552.8	21648.8	21959.1	19313.2	5378.45	12269.5	4779.88	6250.87	25303.8	3660.91	9465.59	4712.23	29541	9485.38	7365.98	5584.65	5316.92	9830.44	8574.62	10358.8	10915.4	11632.5	10901.2	8005.78	7735.4
4.81_509.1243m/z	509.124	4.8103	neg	3849.26	57903.4	635497	102674	4503.34	1.10366e+06	5686.89	40625.8	94167.1	2631.81	18102.5	52202.9	144703	153224	31100.3	3814.32	2.91394e-05	173270	19536.9	18472.9	2.91394e-05	2.91394e-05	2.91394e-05	117453	139452	0.413967	1673.99	9905.58	18141.5	1186.37	77127.5	75460.2	76938.4	75649	86143.1	87313
4.22_241.0864m/z	241.086	4.22472	neg	17826.3	20742.7	14843.9	17910	37374.3	18688.3	84650.4	32249.8	49834.9	55283	20011.7	39904.4	32675.3	33563.1	53429.7	9072.91	8117.73	7016.53	10921.5	1859.12	7558.41	12195.7	4581.35	112902	134164	14028.1	149212	6630.06	33931	9858.44	26528.1	26973.7	26239.3	27457.6	27587.3	27470.2
2.79_309.0404m/z	309.04	2.78733	neg	10240.9	11019	4325.05	8358.59	12883.1	3436.32	32281.5	12404.5	26215.4	6099.43	3064.88	4363.71	10130.6	10530	3145.04	2070.12	6635.54	5498.29	6798.63	18920.7	4424.85	7152.26	4971.72	14145.7	7770.37	3874.46	1565.48	4463.19	6163.09	3414.04	7469.35	6437.95	7262.49	6395.95	7988.55	8031.13
0.59_307.0438m/z	307.044	0.591117	neg	16775.6	15391.7	23259.6	24120.7	37933.2	11517.1	19146.8	20267.4	23650	10590.5	19183.3	20600.8	33858.5	35000.2	51792.8	47118.4	39197.9	23862.2	19492.4	100521	35424.8	24567.9	41322.9	9782.36	12102.6	29823.6	19956.5	33206	14162.7	79610.6	24892.8	25480.6	21814.3	24432.3	24406	24198.9
2.91_370.1255n	351.108	2.91102	neg	42612	126470	39827.9	35309	22261	39378	67098.8	27317.1	60605.5	52903	41235.3	28155	45821.8	47592.5	61837.1	25796.6	8848.81	30744.1	2232.91	33106.7	554.736	788.14	2.91394e-05	27378.1	42116.7	16712.6	25986.7	31684.6	2313.22	4650.18	23587.7	21849.8	21107.3	24694.7	19048.2	17854.1
2.80_273.0781m/z	273.078	2.80257	neg	1188.68	504.727	3265.93	1609.29	1649.99	588.969	5857.86	13779	5394.05	8644.79	1639.22	5872.77	3794.69	3928.81	968.311	6601.57	14794.4	22261.6	5008.28	9845.25	7221.59	12014.9	1917.24	10709.2	11087.9	2649.61	4539.8	3557.93	7191.13	10672.4	4261.37	3975.81	5281.93	5015.93	6014.43	8065.19
1.11_515.1260m/z	515.126	1.10938	neg	80287.9	94611.8	10878.7	69238.1	52598.2	10970.4	54657.5	43119.4	15752.1	10320.7	137691	5514.44	67509.8	71018.4	27880.8	73910	24888.8	35230.6	34588.7	65950.3	54247.6	48613	94535.1	75765.7	34517.1	98205.2	196004	369335	308192	453044	74344.9	70826.3	71244.5	69549.9	77547.1	82786.5
4.21_607.1458m/z	607.146	4.20948	neg	4.83056e+06	4.82321e+06	6.54571e+06	3.47146e+06	8.74122e+06	1.37786e+07	1.84294e+07	8.53405e+06	1.13266e+07	7.28723e+06	1.0986e+07	5.19677e+06	8.65589e+06	8.31201e+06	1.0748e+07	1.52545e+06	7.09857e+06	1.1915e+06	579145	1.56667e+06	401400	616405	468780	6.27356e+06	7.83577e+06	1.90013e+06	625699	896149	967203	1.29336e+06	4.67214e+06	5.5655e+06	4.99407e+06	5.24701e+06	4.44028e+06	4.50097e+06
0.65_149.0450m/z	149.045	0.645383	neg	8826.41	17555.4	16921.6	13242.7	24327.1	33149.4	25919.6	14393.5	20370.8	20742.7	14246	180023	41507.9	31476.3	15326.9	34559.6	20950.3	75585	40726.6	37856	22598.9	20357.6	32311.8	17888.4	21315.2	26070.3	28385.3	17076.7	14734.3	26316.5	16717.3	23165.4	22303.5	26256.3	24781.7	23925.9
7.58_551.3025m/z	551.302	7.5819	neg	33750.4	91219.3	628.876	87812.7	210904	21093.8	38373.7	8238.96	40390.1	8282.89	8537.47	9002.24	41719.8	42771.8	13442.5	17722	13573.1	36770	54127.1	120264	6395.54	5880.86	15887.2	19408.5	7594.76	5053.51	4042.94	61597.9	33019.1	30167.5	23443	18289.4	27316.7	25865.7	25734.6	20946.9
3.52_613.1216m/z	613.122	3.52488	neg	272774	491862	317184	230834	376562	266625	248452	426688	301359	459601	328655	237443	345737	320268	288387	427704	393386	443700	1.04733e+06	373880	398687	170113	364477	915990	1.11101e+06	634061	292631	785046	475997	195230	325575	350210	343818	335436	327013	334070
3.12_289.0343m/z	289.034	3.12353	neg	55761.8	76398.1	69349.7	46171.5	30961	112572	30405.5	685911	476449	251024	22351.6	1.76231e+06	371522	273294	98798.8	15337.5	13543.5	36720.7	21839.1	84558	24682.2	27320.2	29913.7	20011.9	29260.5	11977.2	26982.3	15547.8	15699.6	16556.1	59555.3	62375	56885.1	54655.9	59825.5	69380.7
3.44_531.0768m/z	531.077	3.44227	neg	234746	226775	26906.1	58048.2	151432	175912	788785	847394	602294	783595	377230	178639	371458	385716	203371	104540	105665	716766	408734	846077	123506	257295	96332.4	683010	731287	247438	282397	316666	526365	409878	371667	378415	376067	358599	348600	338183
5.50_719.3090m/z	719.309	5.50128	neg	2404.04	1890.75	375.447	2069.36	2554.86	2.91394e-05	1297.76	1809.13	448.266	2863.18	45479.1	52232	19771.3	21089.3	1103.62	27653.5	46418.3	12486.4	98840	32465	49362.4	50400.4	51677.7	6755.36	15130.5	28036.7	43262.8	339524	186423	131937	28591.8	20939.3	28789	27141.4	26016.7	22663.2
0.82_751.2058m/z	751.206	0.821017	neg	390.814	2.91394e-05	2.91394e-05	2.91394e-05	2.91394e-05	1916.59	11244.8	1685.18	2.91394e-05	2440.82	2.91394e-05	2.91394e-05	1813.59	1934.5	2.91394e-05	14706.8	2.91394e-05	2221.94	27942.8	38467.3	1191.1	4015.1	5335.23	12155.4	13524	2.91394e-05	13227.5	17676.8	6458.45	47409.6	909.131	1897.3	2377.45	1628.73	1116.3	2566.2
8.62_481.3321m/z	481.332	8.62218	neg	102872	128216	131757	163646	108821	182375	205738	151416	218573	124748	126538	122904	147771	145626	103972	163714	111046	163260	161197	184255	88229.6	126566	130025	136631	156467	150705	138895	189315	261369	131751	131509	132428	132221	124942	139562	136578
1.82_755.1847m/z	755.185	1.8232	neg	3623.69	2.91394e-05	2.91394e-05	48596.3	2136.9	2.91394e-05	77131.5	121381	141.013	3297.81	2.91394e-05	563.736	17380	18538.7	598.51	19589	76443.7	73484.5	71691.8	206430	396536	159775	221252	33498.1	53597.1	1182.23	1056.17	2.91394e-05	5641.19	938.374	30182.9	31553.3	23833.8	37761.5	30829.2	31397
6.80_293.2120m/z	293.212	6.79948	neg	9172.27	2735.77	8666.73	9075.6	41.1004	847.5	86.457	4852.71	433.762	6858.26	7024.18	7784.77	5586.63	5546.99	9948.28	12350.8	12722.5	11065.2	4114.58	4927.85	13097.3	9475.49	9480.37	5686.2	4156.88	7889.46	8570.15	10178	8183.34	12388.3	6225.81	6307.54	5540.22	6782.59	6801.76	6948.94
2.99_612.1686n	611.161	2.99067	neg	12052.2	79638.3	101585	26832.1	5316.41	38095.8	8705.3	2.91394e-05	56396.8	3348.85	32000.7	81955.4	58580.5	49999.1	245479	17910.3	996.417	5999.15	2.91394e-05	2.91394e-05	3995.54	2.91394e-05	4806.14	2772.59	2218.51	27367.5	1937.72	4013.41	10516.3	3070.99	8381.58	7435.84	8016.61	6639.72	6273.05	10688.6
4.34_281.1401m/z	281.14	4.33905	neg	723.028	2014.05	5019.12	3147.9	5936.68	1798.26	7264.54	4237.72	21479.3	15820.5	7276.82	12113.7	6581.16	6772.6	2367.72	3591.96	25020.2	29106.6	28821.7	78520.9	79354.7	40826.3	31060	17002.9	16488.6	3821.62	6005.13	4780.63	6579.04	1323.47	8410.64	11140.4	10816.1	10897.7	14077.5	11102.6
4.11_337.0348m/z	337.035	4.11153	neg	63482	42019.5	17513.4	9284.89	16400.6	15469.5	34338.4	49769.7	16782.4	62338.6	12149.6	39080.5	38203.2	36875.7	10597.8	21728.7	26465.6	84250.3	55178.1	61123.1	4257.17	9891.2	5343.72	59234.5	124267	8715.95	10731.9	21372.2	66901.2	19547.1	31251.6	29391.3	33251.6	29587.8	28935.9	27529.8
4.87_447.2147m/z	447.215	4.87125	neg	300375	108528	195921	203506	81136.4	2392.99	79794.9	312880	9791.72	200034	133896	817.48	117120	124928	518.406	337186	119330	236576	150137	92223.3	518905	704403	229850	163371	116992	263737	101378	260043	227459	64748.1	133308	118902	117069	130380	134332	138490
2.72_347.0958m/z	347.096	2.71992	neg	135894	226732	402937	114930	153258	93844.3	19368.2	11611.4	23594.5	16496.1	58226	114177	98322.9	103147	55348.8	358121	102261	144412	61306.4	9925.14	25930.1	18828.8	25245.1	34272	19244.1	30978.1	36436.6	48696.5	81073.8	24563.6	64399.4	67280.6	64496.1	57202.1	53055.7	56276.8
9.33_681.4603m/z	681.46	9.33487	neg	173525	10873.3	100052	33959.1	19974.1	30499.6	436.792	6750.87	973.876	7641	22768	23303.6	39037.7	41568.7	121910	51907.6	78070.1	30559.9	46747.8	12729.5	99206.4	103458	74226.8	70036.4	75661.5	29390.3	20689	4994.18	2124.06	53470.3	37554.4	44104.9	45555.2	50493.7	34056.7	27864.7
2.16_527.1044m/z	527.104	2.16488	neg	26749.8	56039.2	13217.4	32509.8	25632.3	1976.81	567994	515659	343755	73430.8	36885.7	2.91394e-05	118504	124923	12755.8	14427.2	79472.6	52199.1	27566	289836	34994.2	102021	22727.3	407036	100707	17923.8	20915.2	28378.9	17803.3	19098.6	77503.5	74335.5	62004.7	67383.7	57245.1	61104.6
3.77_653.1727m/z	653.173	3.77358	neg	15726	21301.9	16123.2	9654.68	13364.4	27866.8	13264.5	9436.16	14334	11391.8	16859.9	15392.7	16349.5	16726.3	41155.1	12035.1	10404.4	11614.5	6946.4	4918.89	11303.3	8406.01	7249.63	3682.63	10346.1	11622.1	8997.49	9492.89	7897.8	12862.9	13300.7	9810.08	7423.17	9523.49	9200.4	10990.5
3.78_513.1962m/z	513.196	3.78142	neg	6633.37	4220.98	17098.5	17427	11767.5	386.246	7930.7	25469.1	31131.2	41508.6	167843	59081	40364.5	42978.3	69569.1	51237.4	164406	178867	54536.7	67140.2	56034.5	41902.5	68704.3	231867	266711	453371	58200.4	611997	1.01888e+06	295198	76740.1	72096.2	76138.3	71705.9	78882.6	75136.3
3.57_413.1446m/z	413.145	3.56638	neg	179.41	4133.3	6878.3	3003.42	4240.87	7660.63	2.91394e-05	2.91394e-05	2724.7	4579.65	3692.64	20147.5	14320.8	10611.7	32604.9	49981	35123.3	124547	328043	54984.1	62138.3	99468.4	85305.3	852566	1.01486e+06	146148	265294	49721.9	161104	151482	66242.7	68820.2	71478.7	70918.1	69844.5	69617.1
1.97_527.1046m/z	527.105	1.96797	neg	2.91394e-05	535.419	2.91394e-05	672.24	2.91394e-05	2.91394e-05	219623	224038	106427	16044.6	2.91394e-05	669.915	39618.9	40675.9	1535.5	2358.98	19898.8	21441.9	4506.72	96183.8	13488.8	39221.9	3527.07	193690	42874.5	6611	6276.86	3853.85	2.91394e-05	1712.76	20077.6	19075.1	20704.8	17656.2	7791.26	12431.1
3.84_251.0944m/z	251.094	3.84398	neg	2.91394e-05	2.91394e-05	2.91394e-05	2.91394e-05	343.609	2.91394e-05	1111.34	2.91394e-05	1794.2	2822.92	2387.14	2.91394e-05	641.49	644.276	170.762	6318.62	10210.4	14192.2	53532.1	2730.34	4653.6	32658.8	7243	43370.8	50620.3	2718.08	2004.44	1278.61	672.758	1209.33	3125.39	4075.38	3258.32	4838.91	5088.26	5988.66
8.43_417.3375m/z	417.338	8.43172	neg	11390.7	10450.1	48878.7	11850.6	9980.87	2.91394e-05	4988.53	22879.3	2.91394e-05	7745.31	2.91394e-05	2.91394e-05	8544.27	9113.89	2.91394e-05	1456.84	2.91394e-05	883.987	2299.84	2.91394e-05	3979.35	6087.17	2.91394e-05	4791.63	3325.04	2.91394e-05	2.91394e-05	2.91394e-05	2.91394e-05	2.91394e-05	1803.89	1566.23	2021.84	1789.68	3288.06	1912.01
2.90_432.0812m/z	432.081	2.90332	neg	21415.4	51601.3	39283.4	36076.8	25129.8	49057	112006	59022.1	72854.9	32337.5	67853.5	51544.6	50120.9	49805.8	43325.8	33826.1	40553.9	45635.1	26065.4	27613.7	50214.5	60016.7	30646.5	44506.4	34526.7	51134.1	53163.6	46518	31068.8	42318.3	47084.4	40730.1	33231.2	37471.3	27593.5	34217.1
2.93_173.0600m/z	173.06	2.92662	neg	225082	212247	266017	216063	238670	306462	292365	292649	239083	300461	181095	183267	224384	231600	162279	254984	143439	124296	152899	150087	162510	175822	137242	198522	240285	148093	132137	155947	122181	124395	151419	160047	148186	149754	145787	149562
2.65_275.0550m/z	275.055	2.65135	neg	23209.5	15119.8	25142.6	19337	26677.5	20431.5	35947.7	52056.1	23081.4	83141.7	46454.6	74892.5	39988.6	39826.8	43799.7	85317.7	62840.8	28952.6	45961.3	42156.3	70692.1	70591.6	62606.9	34459.5	38037	94489.8	73652.9	38543.1	46836.4	45101.7	37857	35751.8	37073.3	30590.9	23322	23546.8
7.47_479.3378m/z	479.338	7.4676	neg	49056.6	50504.3	255456	48081.6	19900.4	4007.44	7128.39	22268	1910.43	12891	1276.39	24890.5	36129.8	38538.5	25619	16649.9	23096.8	18086.3	8702.21	3761.98	46264.5	36641	19709.3	19637.1	31382	525.966	2789.85	2843.5	2.91394e-05	17096.9	19571.8	19159.1	17789.8	17405.5	22050.2	18749.2
2.43_303.0496m/z	303.05	2.43037	neg	609006	127831	197023	311423	134005	103967	449269	602444	124407	250134	820595	294717	286656	300369	50664.5	481586	1.70177e+06	388571	528539	1.16388e+06	1.52703e+06	1.19862e+06	1.88815e+06	428867	568326	535574	1.13071e+06	418734	845017	206291	360340	420872	406067	521132	743280	786210
2.72_995.2276m/z	995.228	2.71992	neg	5061.26	47970.1	77794.2	45445.1	49323.5	38563.4	9710.2	2.91394e-05	15945	1401.56	16186.4	2.91394e-05	21445.6	22875.3	4302.14	27030.5	3070.14	2.91394e-05	16641.7	2.91394e-05	7527.17	6802.78	12990.5	2817.25	1184.94	11471.9	1388.3	6594.44	24157.9	14614.6	7455.13	8617.66	4741.33	6883.87	11565.7	12895.3
4.22_529.1701m/z	529.17	4.22472	neg	339397	108742	47299	162012	993000	70200.5	743127	490476	1.08769e+06	260236	728165	150498	401694	411733	357119	39251.3	39108.2	65533.1	32605	55993.7	8965.1	15757.7	6927.99	68549.7	84794	46503.9	74005.6	143309	51839.6	127181	163549	164085	167753	162665	157654	160517
3.23_419.0981m/z	419.098	3.23068	neg	213623	371537	68065.5	172822	248650	63859.7	185955	437340	96254.9	174921	35884.8	94678.1	153855	158024	30985.3	55960.2	118252	167797	172866	326788	35704	85114.9	37655.6	240614	299051	8689.26	28936.4	67951.4	30221.2	55757.7	88370	82000.3	82698.7	80044.3	69987.7	67999.4
5.80_438.2620m/z	438.262	5.79725	neg	12701.9	16240.2	13157.9	8360.9	60068.7	27499.9	90414	22373.1	79987.8	14063.7	50359.2	9199.67	40335.6	37248.9	58280.1	48766.6	23986	20787.5	35693	225700	56136.5	25589.5	47075.5	64266.5	44675.2	81722.9	22109.5	11650.6	32732.1	81936.5	47743	43377.3	42753	40908.8	39693.3	37026.6
4.28_715.2054m/z	715.205	4.27808	neg	110499	78180.7	89509.6	103857	132838	21247.8	22675.9	34625.1	44909.2	36810.4	110674	46787.5	65696.6	66363.2	48359.4	51900.9	13604	60261.9	42005.5	30449.3	42168.8	36209.5	34736.9	44356.6	46950.8	141061	35248	51636.9	50031.6	43589	42582.2	42808.3	42545	41131.8	41180	42713.6
9.30_816.5417m/z	816.542	9.29795	neg	49525.8	3524.4	64800.7	70626.9	122179	11672.3	25774.7	19329.9	7595.86	4477.74	619311	74358.2	102379	103355	99507.9	32055.6	95461.8	71997.9	62401.1	46739.5	186572	204653	130553	253930	220538	220926	55603.1	21775.7	183555	202910	109311	133420	139905	133790	87574.8	82913.2
3.19_275.0912m/z	275.091	3.19467	neg	231069	231214	50225.6	124601	96060.9	66999.8	286986	553816	194063	388535	118296	54563.1	161625	172400	2.91394e-05	2.91394e-05	15831.8	18027	8190.71	31000.9	2.91394e-05	15068	2.91394e-05	80499.6	80665.3	9188.28	12314.1	40545.2	38705.6	14814.7	34512.5	34921.9	38307.8	39772	42519.8	39786.5
6.71_761.4645m/z	761.465	6.70805	neg	106831	35718.3	44220.9	47876.8	13585.6	1356.24	6528.81	173295	12385.5	132631	46388.6	7835.9	54297.2	57728.4	8803.48	233395	284337	147335	121006	116461	270565	388261	263040	155999	106323	22233.4	88519.3	132761	52407.8	178383	107206	63364.5	78444.7	90902	70369.3	67491.2
1.44_717.0584m/z	717.058	1.44343	neg	174751	103256	207341	244107	275007	86944.8	86007.8	192975	88939.6	169642	206361	115682	193474	178329	93496	284600	545014	64065	170741	177136	289936	182340	445727	104734	83347.7	185355	207213	254756	167010	396633	158784	153062	172686	172471	269855	235220
2.97_247.0239m/z	247.024	2.96627	neg	118987	142777	328038	199461	129739	60585.6	72796.7	124859	124910	222853	151042	493271	180564	173669	153799	132612	169441	128488	137150	133320	209096	193475	107611	95779.7	100867	354713	598082	182196	238722	264031	150841	170769	157017	169757	142136	148505
3.28_228.0777n	273.076	3.27567	neg	149097	314667	44041.1	117807	147072	46288.1	226107	503403	240437	401412	23566.9	36021.3	155739	163961	48059.9	4593.61	3312.24	5618.26	5415.84	20511	6200.81	11178.1	2431.28	28693.4	31612.1	6488.08	8327.94	16995.7	10618	12824.8	30221.9	28184.5	28977.1	29744.5	31494.3	27970.8
3.78_425.1446m/z	425.145	3.78142	neg	9608.08	4082.76	5677.06	5979.5	49770.9	40237.9	13980.8	9471.24	29551.4	52299.2	1821.93	5423.75	17564	18735	14800.1	58974.6	66668.2	10315.3	13850.4	6821.12	8959.08	9370.61	8952.08	3186.62	2873.52	104655	75714	79790.6	27449.2	3901.36	14501.1	16138.2	16371.8	16999.8	17058.9	16640.7
3.65_299.0547m/z	299.055	3.64685	neg	31453	59628.5	28911.6	23079.9	16194.6	27913.5	231337	2.11551e+06	42466.2	474628	14769.7	41533.7	218787	230066	33170.2	53623	36177.3	72578.6	54656.2	62564.6	37310.9	43935.2	44630.8	106492	119432	22501.1	50910.4	38143.5	73269.6	62606.8	35454.2	31597.7	34098.4	32095.4	34129.7	29258.6
2.80_434.0855n	433.079	2.80257	neg	345281	437799	144644	420818	787014	141084	676302	269757	805089	164614	213050	217079	372512	375200	275013	103908	134258	164299	120487	179688	93712.7	142779	96399.4	232183	133380	298909	174803	220450	322253	248165	214122	214752	211375	202314	207690	216535
2.14_317.0508m/z	317.051	2.14203	neg	7669.95	26012.9	5128.59	25287.2	22519.9	13082.4	5500.23	3655.95	3845.02	4949.25	18879.9	14953	16115.1	13832.4	11722.6	5727.76	2817.68	2331.45	14242.6	6036.04	15241	13528.2	15597.6	11439.7	16177.5	10977.6	14718.3	16028.9	22157.5	12535.1	12039.4	12199.1	10396.1	10521	7406.73	9944.73
2.70_231.0662m/z	231.066	2.69707	neg	12763.9	11146.9	9715.33	7661.39	11303	12201.7	14263.7	14955.6	11905.3	15008.5	12753.1	11255	11545.8	11907.4	8876.68	9941.16	13285.5	16927.5	16409	19596.2	8903.4	8770.86	8432.18	13201.2	15407.4	10911	28529.5	8993.27	10343.2	17684.2	11692.7	9125.89	10223.2	10474	9318.28	9719.93
0.71_781.1947m/z	781.195	0.71435	neg	1.73018e+06	890538	407696	530601	197.613	845339	2.077e+06	1.30737e+06	444426	2.02123e+06	143840	1966.83	754950	805000	25353.1	4.54506e+06	1.74137e+06	499419	1.65676e+06	5.45206e+06	744101	764531	787537	663084	723532	138063	674100	923075	592819	2.75469e+06	837615	844673	805046	757700	859018	792364
1.66_206.0423n	205.034	1.66438	neg	955129	521179	230526	650612	549013	125757	326217	222307	161879	310527	507098	103381	413425	392587	267181	433904	402830	366130	737517	562745	686572	567452	654770	315701	264663	469182	192437	401109	240852	317890	382836	356153	343598	330237	299046	275103
13.84_597.3049m/z	597.305	13.8386	neg	205841	356894	282710	219514	215869	89399.3	187154	166245	165857	401223	1.91998e+06	251428	554402	538071	791561	516270	121509	1.22388e+06	335979	1.69151e+06	553303	432593	535784	240751	128625	4.98726e+06	1.4856e+06	2.18956e+06	2.61651e+06	3.10132e+06	731894	800930	765387	763444	774048	796655
7.81_353.3051m/z	353.305	7.8093	neg	65086.1	23988.1	372804	88992.3	1552.73	50549	2.91394e-05	2399.33	664.581	2385.86	4488.66	194105	55728.4	59384.2	2862.85	15708.6	28121.1	28677.4	30442.1	3856.89	58530.1	41489.2	21769.6	3719.8	1006.78	6276.81	26238.8	35136.3	37840.5	82885.5	32324.3	34207	32600.5	32416.3	33010.5	30239.2
4.84_205.1200m/z	205.12	4.84078	neg	899.553	987.143	1483.24	2647.95	3853.67	3849.32	3127.97	4210.69	4980.45	4263.03	7548.06	4367.32	3665.22	3674.69	2821.47	6252.09	8622.93	9549.85	4722.76	8315.34	7560.71	6536.41	7828.47	6889.26	6562.84	5059.04	4473.25	5521.27	5279.09	2741.96	4732.5	4588.66	4409.17	4117.13	7335.77	6894.28
5.43_285.0756m/z	285.076	5.4251	neg	118277	120170	66665.2	146551	8016.6	357619	5783.34	23749.1	13642.8	24881.2	34822.9	6587.49	66008.2	70387.9	63045.7	228.244	270.487	312.602	215.708	2.91394e-05	644.046	724.217	346.261	2.91394e-05	2.91394e-05	2.91394e-05	365.358	401.71	2.91394e-05	29.0515	16303.6	17030.7	16183	14134.3	12386.4	12863.2
12.44_245.0812m/z	245.081	12.4405	neg	83566.1	121247	94858.1	77534.9	98799	130794	105261	102672	113574	105096	73976.8	97375.1	99957.3	100187	92405.6	109763	98262.7	86073.7	86900	89279.7	77974	76636.1	95451	99961.5	120373	89466.4	80327.1	80823.6	102337	62974.8	85662.2	77265.1	81103.7	87323.4	48988.9	53403.1
8.89_653.4278m/z	653.428	8.88768	neg	2.77205e+06	1.43109e+06	1.52754e+06	1.5774e+06	2.10272e+06	241397	899686	1.9526e+06	550016	1.58382e+06	106251	139901	1.01535e+06	1.07975e+06	88911.8	890423	601915	311499	874799	521326	1.24239e+06	1.47752e+06	641928	995507	989094	79347.2	303015	92361.8	116195	210997	637203	662164	643797	640719	580051	605878
7.13_417.2635m/z	417.263	7.12593	neg	25110.8	23500.6	49995.3	34334.1	11755.4	224669	12482.2	13966.3	10955.9	12645.8	11106.7	101552	37153.4	38850	7678.44	143827	281745	727508	1.48928e+06	905215	28635.6	18303.1	78910.3	29501.9	15633.5	33367.9	40061.5	109815	271350	53965.3	109497	116012	113320	106152	101423	100810
4.24_667.1321m/z	667.132	4.23997	neg	12126.9	10515.7	21462.4	19859.5	16368	23121.9	11269	18438.4	37679.1	20225	20758	18567.3	23083.4	20955.5	34475.3	34157.2	21980.8	10727.7	17238.9	29641.8	44215.1	47478.8	31307.6	20423.8	26381	36172.1	21024	17121.5	41031.8	53869	19497.2	20712	22436.9	22270.9	23897.6	20023.2
7.12_295.2269m/z	295.227	7.11832	neg	104547	138518	130099	84024.6	38938.5	70618.3	45851.8	54029.2	26072.6	63915.9	58366.2	167560	75526.9	78345.7	36838.1	60183.1	81232.9	208155	69722.8	48207.7	38758.3	43229.9	58025.7	40911.7	34697.5	61690.7	75148.2	163139	135144	112725	61454	61097	56546.4	61310	58484.7	62820.2
10.63_824.5475m/z	824.548	10.6266	neg	11161.7	8978.7	16330.8	88014.4	280963	11330.6	158317	34421.1	140234	1350.62	385300	4190.15	87628.2	93235.3	2.91394e-05	28570.5	116654	100905	84128.4	763520	141719	141042	128718	500450	248544	119113	4106.15	3417.42	131240	74331	119376	124819	140939	116890	131155	152774
3.48_527.1193m/z	527.119	3.47658	neg	19781.1	806.1	21573	7583.76	11880.2	6476.31	6491.54	4814.82	10572.6	4102.75	558329	2821.99	46777.8	49812.3	30942.9	23167.1	16240.6	2.91394e-05	23069.1	5919.51	13971.8	22138.4	16283.7	605.638	2.91394e-05	493.34	68243.4	25442.7	6862.17	156299	17397.1	18808.2	21512.1	9293.94	22107.6	20447.4
8.67_355.1566m/z	355.157	8.67433	neg	2.80632e+06	6.01352e+06	4.07482e+06	2.73718e+06	1.37382e+06	5.93244e+06	1.61256e+06	2.09175e+06	1.18762e+06	2.5526e+06	2.04551e+06	4.42082e+06	3.12221e+06	3.17821e+06	1.99966e+06	3.41809e+06	3.73148e+06	7.77753e+06	4.46587e+06	4.38101e+06	2.31764e+06	2.24776e+06	3.33172e+06	2.26275e+06	2.7483e+06	2.31496e+06	2.75884e+06	2.76552e+06	5.91988e+06	2.25769e+06	3.0935e+06	3.2289e+06	3.11258e+06	2.92352e+06	2.10972e+06	2.33884e+06
1.37_625.0845m/z	625.085	1.36842	neg	2.91394e-05	2707.24	2.91394e-05	4189.67	42288.9	319.24	2.91394e-05	2.91394e-05	13633.8	2.91394e-05	5694.21	5031.76	93870.6	17497.8	68528	2.91394e-05	1138.83	2.91394e-05	1201.26	3.24904	427.901	2.91394e-05	931.165	2.91394e-05	2.91394e-05	26225.1	20748.1	5335.42	15091.3	6028.33	8946.18	9898	11890	9932.6	9069.47	11952.2
4.11_184.0494m/z	184.049	4.11153	neg	14310.7	12759.7	21711	6426.35	15679.6	23812.1	8880.08	6901.92	10392.8	12456.6	18764.2	16850.8	14550	14654.2	17089.2	23553.9	20460.2	15079.5	16108.7	2.91394e-05	13038.3	15413	16418.8	14536.9	19760.5	9696.46	17541.9	7728.54	26021.9	15812.2	12829.5	12212.7	13686.1	12071.1	12217	11207.7
13.81_826.5615m/z	826.562	13.8075	neg	54596.8	70351.1	248191	231406	581156	278809	383591	155961	473326	86401.3	1.08026e+06	162038	359859	373922	262542	318644	680082	536765	322251	2.01868e+06	811490	596218	551866	1.08045e+06	723420	502731	182656	242523	970011	988989	523499	539053	502398	476800	545675	557383
9.37_461.3627m/z	461.363	9.37297	neg	5989.35	53436.6	794489	28390.3	115771	2.91394e-05	12693.5	21886.5	3531.66	1868.34	2.91394e-05	2.91394e-05	69203.8	73817.4	2.91394e-05	1427.95	1106.07	9747.9	12236	1169.19	14542	12667.5	1489.98	18171.6	15587.5	2.91394e-05	2.91394e-05	2.91394e-05	2.91394e-05	2.91394e-05	13455.6	14607.4	12684.4	13956.2	12725.7	16491
3.97_811.2484m/z	811.248	3.96622	neg	1615.53	2.91394e-05	1304.65	1370.44	2.91394e-05	2.91394e-05	5663.12	2.91394e-05	34370.6	712.697	4878.76	3528.86	10534.1	10834	8001.91	4489.41	2050.25	3866.6	9813.07	2.91394e-05	2061.55	982.541	8434.82	4904.71	2089.04	59162.5	55619.3	165457	33368.9	53391.5	7132.3	9446.6	3422.67	11386.9	8486.95	10535.9
2.09_379.0319m/z	379.032	2.0887	neg	16304.7	0.312644	2753.47	6433.51	2541.78	721.159	3522.23	2.91394e-05	11474.9	4131.93	2.91394e-05	952.084	3928.84	3833.5	4737.5	133.719	1146.55	2.91394e-05	18429.4	11085.8	204.996	2.91394e-05	2.91394e-05	154.415	189.635	2.91394e-05	2.91394e-05	2.91394e-05	2.91394e-05	2.91394e-05	1568.75	2562.56	1350.89	1220.06	895.707	1751.62
1.38_455.0617m/z	455.062	1.38365	neg	28816.9	41649.4	562.32	47613.4	108702	218509	84338.9	14162.4	291712	32367.7	23940.1	108314	211089	104644	263964	67755.6	51774.4	25003.4	50832.1	45242.6	8260.27	9373.06	21093.6	31356.7	11248.5	123434	102519	42530.5	73475.6	41376.7	92490.6	94978.4	92586.3	83592	81603.7	80572.5
9.94_341.3054m/z	341.305	9.93562	neg	2.91394e-05	15013.7	8230.96	2.91394e-05	4337.67	34200.1	2.91394e-05	2.91394e-05	2.91394e-05	3718.91	5034.4	32612.6	14110.3	10802.9	29597.7	4645.31	5257.36	15282.2	2.91394e-05	1979.99	5512.62	2.91394e-05	3758.4	36246	21326.8	900.221	2874.49	2.91394e-05	2.91394e-05	5481.91	9518.23	11293.7	12346.5	12128.2	8072.59	9625.38
5.69_413.2554m/z	413.255	5.69058	neg	13043.5	1340.11	11905.5	8869.85	2.91394e-05	4458.85	2.91394e-05	4030.68	2.91394e-05	7339.61	4795.09	8345.12	5414.02	5774.96	974.989	20748.1	14705.5	2928.72	8743.49	7068.8	14963.7	14366.9	14524.3	5092.76	6136.29	2771.35	10089.6	13521.6	11787.9	12500	8297.93	7900.21	6060.88	5939.19	6102.82	6316.78
8.92_683.4730m/z	683.473	8.91817	neg	367212	27705.8	159916	74910.8	57939.8	36003.3	5392.67	53048.9	4756.33	26194.9	42137.9	9970.61	66330.9	69316.7	78355.7	116516	241397	124861	90381.1	96856	164642	248357	189726	132376	145815	86356	149391	65774.4	40851.8	42104.4	81051.6	82762.1	83124.1	98984.6	63205.5	69633.3
2.70_327.0496m/z	327.05	2.70468	neg	1.86316e+06	2.17026e+06	691800	1.9083e+06	3.20705e+06	819253	4.49245e+06	1.33068e+06	3.53296e+06	1.1085e+06	1.76433e+06	671615	1.90422e+06	1.97113e+06	959918	623463	811704	504867	1.13002e+06	1.83248e+06	640841	978752	725341	1.71988e+06	1.00583e+06	1.65997e+06	886467	1.30699e+06	2.08488e+06	1.75182e+06	1.1567e+06	1.19919e+06	1.16774e+06	1.19178e+06	1.20006e+06	1.24528e+06
4.29_545.1095m/z	545.109	4.29332	neg	7453.99	15077.4	13378.1	96830.4	27857	24481.7	73128.4	180439	8603.43	38671.1	41724.2	16772	40048.4	42637.3	5005.53	60920.2	372952	146463	175050	229015	748161	538450	437291	38821.7	120846	10156.9	5955.39	3854.22	83961.2	12372.7	88902.8	87610.6	90021.9	85093.7	80019.3	76186.4
1.38_411.0717m/z	411.072	1.38365	neg	12694.9	10702	9946.49	14169.5	19720	35837.2	24092.3	17668.1	45413.9	21887.2	4442.77	13841.2	39317	22171.5	35740	19293.6	25489.7	14920.5	17636.7	22612.5	10003.4	9883.5	16282.9	14768.4	14755.9	23050.2	21190.4	15306.8	17143.6	19024.2	20068	20463.2	18051.8	18703.3	21912.3	21460.9
4.92_699.1770m/z	699.177	4.9234	neg	12683.2	161493	14483.3	55783.3	6713.57	30480.7	9989.64	12441	20671.7	23444.4	487.785	6427.22	23712.2	25293	2.91394e-05	2.91394e-05	2.91394e-05	2.91394e-05	2.91394e-05	6350.11	2.91394e-05	2.91394e-05	2.91394e-05	1305.19	434.141	1397.75	2.91394e-05	2.91394e-05	2.91394e-05	2.91394e-05	7857.97	11207	11403.4	6635.98	8119.17	7837.93
6.88_321.2437m/z	321.244	6.88328	neg	14315.1	9305.3	22103.9	21736.9	6122.72	17500.7	9474.22	11487.7	5734.76	10602.8	2786.09	13074.6	10835	11444.6	2.91394e-05	11969.9	16622.5	17087.3	16478	11164	22047.5	14076.3	11583.5	6502.73	5740.58	6067.01	9967.53	16644.1	10047.3	11804.5	8915.52	7652.6	9193.5	7867.73	5972.09	7792.51
3.65_361.1072m/z	361.107	3.64685	neg	14854.4	12676.2	61902.5	16303.8	17121.6	2364.44	4249.06	3659.57	2893.41	3016.25	18697.4	11455.6	13838.2	14285.3	19138	80674.2	13470.6	20751.9	10514.6	3547.74	22747.4	27821.1	18315.7	80.9838	954.121	4113.37	20682.9	8143.85	13577.9	20996.8	10616.8	9428	10158.9	11975	9252.74	10357.7
3.28_393.1178m/z	393.118	3.28378	neg	167074	150869	114438	204123	96694.4	192231	195396	255941	148109	247968	36093.4	24932.1	123491	131159	10024.3	2.91394e-05	6015	9022.89	2.91394e-05	2.91394e-05	2.91394e-05	2683.83	2.91394e-05	28206.4	28600.2	2.91394e-05	2.91394e-05	2.91394e-05	5286.61	17262.6	16041.3	14841.5	13982.7	15723.8	18626.4	21889.8
13.82_551.2622m/z	551.262	13.8233	neg	18454.5	18044.5	13798.1	16569.9	43173.5	8858.74	53402.9	31189	32679.6	11971.3	27393.5	2655.31	24661.7	26305.9	44469	26658.7	27240.9	53901.3	33218.9	135678	38795.5	38241.5	34859.7	50954.4	32412.8	40888.7	15846.3	21675.3	31256.8	75848.7	26656.6	34561.7	31074.6	29732.5	31772	33203.8
4.63_280.0599m/z	280.06	4.62743	neg	81054.4	53154.5	140434	76395.8	145575	457891	200809	143301	176937	184591	159710	278390	197520	184790	291444	322835	266245	317424	285461	212704	233470	190684	225426	171667	207353	191751	218727	183947	195640	221523	206134	186866	184627	170690	178486	170388
3.87_277.1071m/z	277.107	3.86595	neg	1729.58	1101.98	3277.52	834.793	1192.63	97956.8	1184.43	577.623	244.494	224.938	2927.92	3847.37	8168.36	8516.35	2591.78	2050.67	2280.21	4475.04	18804.3	138560	1056.88	2392.81	1174.79	4419.26	2768.3	3973.19	6515.52	3405.1	2671.44	3399.56	3042.33	4896.1	3122.62	3895.69	2985.91	2961.68
3.10_743.1284m/z	743.128	3.09985	neg	55738.6	43029.4	39745.4	31382.4	63778.6	62886.7	20751.8	57760.6	67352.9	45773.9	61002.8	186985	79675.8	71006.2	85984.1	73695.7	26299.5	38029	22416.2	57641.1	138451	83655.7	68789.7	34982.6	46402.6	189066	168413	81068.8	59146.8	72951.2	58975.1	58597.3	71689.5	66802.3	65026.8	72445
0.60_175.0479m/z	175.048	0.598767	neg	60.6934	289.971	384.084	503.842	97.685	313.445	2.91394e-05	757.76	2.91394e-05	734.191	453.961	17.074	286.824	305.946	2.91394e-05	5602.56	16143.6	1604.81	6646.41	7351.41	9857.83	7952.66	7104.73	2456.29	3223.98	2.91394e-05	511.349	269.491	133.853	396.087	1019.24	1677.45	1038.38	1784.34	1351.57	2035.5
7.26_568.3630m/z	568.363	7.25547	neg	12350.8	90814.5	5227.05	6338.32	30834.7	49428.4	20950.8	9550.62	2230.63	8408.66	30852.7	26587.4	33196	34141.9	15440.3	22194.9	29942.9	43052.4	53839.6	396797	39809.9	27969.2	70948.5	65265.2	41508.3	33096.5	11769.7	8589.04	60244.3	72271.5	46684.5	36372.9	39403.7	38685.6	43731.3	38015
3.49_401.1412m/z	401.141	3.49348	neg	11593.5	11205.1	15285.1	19081.6	23333.8	9492.24	6710.13	117919	23808.4	121447	13154	13379.4	35203.1	33508.4	24485.9	44955.7	947018	55194.5	162476	162435	25588.4	28063.1	87529.9	129388	117897	54808.4	135924	105660	118998	70551.1	63750.2	74414.8	57469.2	83275	83243.6	57944.3
4.58_627.2091m/z	627.209	4.58172	neg	7501.25	384.735	569792	85809.1	13919	145193	1899.66	2262.81	14984.4	5489.37	4191.81	79782.7	62327.7	66464.5	2831.28	2.91394e-05	2.91394e-05	3822.66	13809.9	6000.79	531.995	3217.1	2.91394e-05	6065.13	10043.4	2.91394e-05	1756.88	19124.4	2.91394e-05	1092.13	14159.7	20499.7	19910.1	21853	21062	18764
4.41_295.0258m/z	295.026	4.40763	neg	8628.92	25270.5	20630.2	6391.75	4585.44	83104.9	33580.6	16463.4	28285.2	23191.7	12173.2	6424.49	21037.8	21327.4	26205.5	2542.35	3175.78	3593.37	3066.07	2554.39	1105.94	648.672	2389.6	2707.8	2517.49	2234.5	2217.53	3422.51	2250.58	3830.07	10364.4	11855.2	13850.9	11832.6	13694.5	12820
9.51_641.4653m/z	641.465	9.51012	neg	57391.2	24899.2	197390	83062.8	34057.8	50786.7	11499.5	36231.7	1149.27	9596.94	2042.31	9139.21	38636.2	41211.9	42200.2	60307.7	35128.9	10141.9	59867.7	39752.3	136951	142439	55061	89915.8	129155	2.91394e-05	12253.2	2.91394e-05	2.91394e-05	55540.1	45296.5	51728.7	48041.1	46121.2	42325.4	42964
5.55_309.2055m/z	309.206	5.547	neg	369734	224152	1.11319e+06	599955	106717	294469	100071	224545	28214.1	288046	72975	214243	268550	285582	53288.5	384358	548670	852324	439162	424592	463997	392902	474419	255836	271040	92954.2	174539	312587	321713	310604	268009	246368	251971	240411	268102	255883
3.24_591.1494m/z	591.149	3.23967	neg	854205	752664	585870	697172	460296	571729	436559	689200	395885	446880	144467	302317	455199	468274	221311	64382.6	63344.6	15923.5	46036.9	42501.4	38219.1	19572.3	40182	56996.1	43608.5	18865.7	65185.4	81019.4	61810	62888.1	69997.4	71383.6	74774.4	67345.8	65193.5	59551.7
9.75_639.4498m/z	639.45	9.75275	neg	16915.1	15034.6	50136.7	28669.3	7209.29	9049.7	2957.35	16014.9	2.91394e-05	1177.86	2.91394e-05	2.91394e-05	10713.5	11427.8	12290.6	15279.7	16143.5	2117.47	12733	22888.8	45688.2	29779.1	22843.7	48913.8	58513.7	2.91394e-05	2.91394e-05	2.91394e-05	2.91394e-05	1796.42	13543.7	13887.3	17847.5	15150.5	8439.71	9068.44
3.80_443.1358m/z	443.136	3.79698	neg	48529.9	137420	11366.6	33295.9	12966	9240.56	56252.1	51212.6	44199.8	28315.8	3979.84	8525.31	31262.6	33283.1	10453.3	5090.54	10926.8	17697.1	65642	38252.5	13005.2	13745.1	8656.33	31195	22094	11188.1	11242.6	15480.1	12137.1	14317.3	16286.2	15194.8	17030.9	15712.2	17011.3	17558.2
4.75_305.1747m/z	305.175	4.74935	neg	150378	11295.6	159598	115845	1632.3	137163	2087	26065.9	2786.65	16716.8	17811.9	133562	59504.3	63002.8	3068.26	121069	163055	199687	195793	42838.5	205926	201546	146734	51422.8	64636.9	42862.9	27366.2	87541.8	122929	46397.1	61566	57504	61466.1	64010.8	59645.6	61128.9
3.77_202.0990n	247.087	3.77358	neg	71068.3	21957.8	37395.3	24520.5	32410.5	13855	14090.3	112162	37492	111236	76187	16957.3	42037.5	44173.1	8128.8	98277.9	3825.6	3996.92	36412.6	56772.8	46452.1	77293.3	49581.4	64716.4	69084.1	49339	8693.54	92892.7	27206.3	14942.6	35499.6	39109	38016.2	37164.4	38232.7	38246.6
9.15_339.2893m/z	339.289	9.15318	neg	26090.9	36358.2	18112.6	10602.5	3053.15	56304.8	5288.85	2044.88	1057.13	10911.9	65799.6	61700.6	45192.4	41201.4	224595	8131.14	9310.92	18756.9	8701.79	3336.51	6078.43	5219.77	3994.66	27543.6	32198.5	21782.9	116324	17118.5	24709	50725.2	24738.7	28503	26101.8	22840.2	22879.6	21738.1
6.66_521.3144m/z	521.314	6.66233	neg	83.4081	17966.3	11868	2581.68	2.91394e-05	38092.2	3316.53	3605.65	5658.94	40819.9	2.91394e-05	1540.85	8368.9	8926.83	2.91394e-05	5323.86	36733.9	27591.7	17326.7	29133.8	2.91394e-05	2.91394e-05	18190.1	12336	24298.6	2.91394e-05	2.91394e-05	2.91394e-05	6006.76	663.395	4597.01	7775.98	5669.13	6827.45	7217.6	6571.84
8.96_612.3856n	593.368	8.96387	neg	114513	640.78	168876	25646.3	1.86502	24611.1	2.91394e-05	4693.49	2.91394e-05	8125.19	34160.6	75484.9	47851.4	49063	127561	44518.8	32397.9	13181	30628	75609.4	106461	96895.5	63681.2	21335.2	21099.4	68015.3	72216.1	55182.2	22884.5	104026	44056.5	39460.8	38798.9	43284	26951.4	34725.5
3.78_317.1019m/z	317.102	3.78142	neg	8088.57	8859.93	1654.78	10336	9656.4	1520.73	2013.03	1370.77	425.522	422.654	108019	9961.65	42991.4	45287.4	38159.4	5068.02	3213.02	10371.5	8127.99	13304.2	12033.8	11659.4	17036.2	6701.14	2004.78	420665	249831	257839	53471.1	178076	31097.8	27851.4	28466.6	28023.1	30309.4	32407.7
4.05_785.2168m/z	785.217	4.05042	neg	7429.62	5895.28	18219.1	7570.77	10832.9	2.91394e-05	1292.45	1141.66	2609.74	886.19	708.134	62284.9	16875	11252.7	33044.3	3946.21	2.91394e-05	2.91394e-05	2.91394e-05	26.3474	2.91394e-05	1642.48	2.91394e-05	1947.43	4967.89	2.91394e-05	1032.52	2926.91	1997.32	2.91394e-05	6326.7	5113.27	7736.61	9249.69	4900.57	5038.13
3.14_219.0293m/z	219.029	3.1412	neg	601.485	2088.4	20090.1	2084.87	1133.83	1436.55	2.91394e-05	2023.12	1383.57	2.91394e-05	1289.08	3789.06	3130.58	2835.95	2620.22	2737.67	612.784	72.1141	765.696	2.91394e-05	1747.66	1006.89	842.821	152.296	296.738	2205.14	783.15	2056.09	1210.37	632.799	1700.68	916.425	2134.16	1711.11	2073.88	1482.43
8.49_649.4338m/z	649.434	8.49267	neg	7400.02	6723.12	1439.78	9501.19	74074.4	2.91394e-05	48728.7	57749.8	25239	27298.6	2.91394e-05	2.91394e-05	17471	18635.7	3910.42	1415.58	13148.2	8348.24	13481.7	19187.2	32890.4	31928.6	15609.8	5676.89	2020.94	32474.4	4450.55	83947.9	2.91394e-05	2.91394e-05	12439.4	9516.45	13780.4	11885.5	7580.03	6526.12
9.59_383.3154m/z	383.315	9.58632	neg	8907.97	2138.44	44702.2	7358.93	4244.76	9298.59	5272.55	11184.3	2909.34	5136.98	181.473	2331.94	7435.37	7895.01	974.412	12773.5	13898.4	11144.9	17033.5	2978.73	20227.3	15233.3	9032.61	16424.6	25930.9	382.12	1278.94	845.369	1046.97	4347.66	8983.04	7828.73	8908.15	9987.69	6524.99	9266.41
5.19_199.0392m/z	199.039	5.19008	neg	8343.77	11128.4	14559.2	10508.4	14459.1	39588.3	13551.9	8987.94	13763.6	10239.4	21441.3	19281.6	18240.8	16729.6	31510.8	16510.6	20827.4	22847	18480.2	17307.6	16976.8	12930.6	16007.2	15005.5	15329.4	10630.4	14398.7	18320.8	10023.4	12648.9	13383	12296.4	12745.8	10028.1	16039.8	17151.6
4.70_621.1645m/z	621.165	4.69602	neg	61402.5	59866.8	39043.6	91881.2	52177.3	4147.51	7897.46	56272.3	9435.04	19348.5	28246.5	35794.2	36904.4	36860	24603	6371.76	901.47	10750.5	3454.33	1787.9	13699.6	17468.4	7311.02	36517.9	41978.8	40514	22801.7	14087.9	23154.2	7354.57	18139.1	20906.4	21159.1	23899.4	21469.6	19096.2
1.66_329.0875m/z	329.088	1.65677	neg	95185	43938	176660	63968.8	163696	62210.5	39857.7	32416.8	66174.2	28961.9	113035	111398	98334.8	95468.2	139208	747301	151807	341100	156697	238047	385146	401274	432376	60150.6	45372	117233	52291	87298.4	184804	184049	131093	131292	121184	127692	124133	131380
3.57_409.0921m/z	409.092	3.57495	neg	23192	3085.41	13452.7	10105.4	4663.48	10682.5	17654.1	3139.3	3118.49	11583.2	7460.98	75244.9	74780.4	72697.2	755596	203807	168525	9695.57	741402	37260	373316	389176	245811	20080.6	23444.6	220479	296719	113161	118527	139262	62132.6	58376.7	64178.2	61009.7	55770.4	54163.9
9.10_377.3062m/z	377.306	9.09985	neg	425.309	4306.47	2413.44	1172.77	1858.97	7084.81	2.91394e-05	2.91394e-05	9.19621	2.91394e-05	18775.4	6728.79	6444.9	5273.29	18629.6	2.91394e-05	2.91394e-05	1918.91	2.91394e-05	2.91394e-05	2.91394e-05	2.91394e-05	2.91394e-05	2566.11	3558.1	2062.81	4939.37	217.528	5987.01	3927.27	2525.1	2405.32	2882.74	1373.82	2171.35	3720.94
3.53_167.0707m/z	167.071	3.53315	neg	325.74	381.158	414.333	2.91394e-05	111.956	232.978	2.91394e-05	431.137	2.91394e-05	2.91394e-05	517.126	341.003	451.204	391.664	985.472	258.572	2.91394e-05	900.25	824.589	1902.08	6.37256	398.018	465.793	564.547	17.8047	17904.5	1908.49	1596.36	931.634	1554.32	1150.11	1138.31	1168.83	418.666	1413.75	998.904
3.66_564.1477n	545.13	3.66282	neg	213401	274996	177341	364956	211679	210346	82080.9	415414	67933.6	270702	269344	235898	229808	239482	209422	917115	6.6572e+06	315970	2.57666e+06	318376	971534	795852	1.41696e+06	506038	624024	552130	862869	829475	400224	443300	498010	496205	488374	450607	440969	442321
8.86_499.3047m/z	499.305	8.8572	neg	20987.2	20306.1	34274	24378.6	18563	22231.3	8895.86	23798.3	8057.42	14842.9	14719.3	26409.9	21729.1	22584.8	30390.5	42143.7	67295.8	31180.5	37144.6	36635.5	54429.3	67444.6	57199.8	55442.1	60832.4	8598.31	15607.5	10365.6	21154.6	63074.1	31890.6	32901.5	35037.8	43370.9	43546.9	43848.4
3.81_639.2416m/z	639.242	3.81263	neg	18018	11671.8	12125.7	7687.65	16228.5	2577.63	27656.1	21941.3	9678.65	8223.64	14551.3	16569.3	13238.9	14008.9	14004.2	57252.4	25323	125185	86000.2	62732.3	77375.1	99031.3	81046.4	41920.7	16822.1	13761.8	59092.9	47347.4	43498.3	27477.1	22251.6	21105.1	16440	20808.6	22592.6	18764.5
8.80_381.1723m/z	381.172	8.79625	neg	5.19492e+06	8.65423e+06	7.34389e+06	4.8043e+06	2.03872e+06	7.25234e+06	2.63888e+06	3.30902e+06	1.41689e+06	5.47698e+06	4.82296e+06	1.06805e+07	5.59189e+06	5.6868e+06	4.0154e+06	5.25677e+06	4.3767e+06	8.94059e+06	8.92189e+06	7.84723e+06	4.25568e+06	3.94393e+06	5.28946e+06	2.61206e+06	1.99517e+06	9.01255e+06	1.09747e+07	1.29546e+07	1.38697e+07	7.78018e+06	5.78971e+06	5.80544e+06	5.61504e+06	5.50598e+06	4.25012e+06	4.68687e+06
4.31_602.1510m/z	602.151	4.30857	neg	36128.4	4968.96	17786.1	29460.7	14794.7	13653.5	20451.3	10099.1	19027.2	20966.1	9215.37	100864	22364.1	23621.5	10565.6	5992.56	2828.28	3052.45	434.322	3953.53	1618.1	5296.73	456.337	7135.92	6547.1	13104.5	18975	15385.2	10496.4	16015.2	15527.7	11839.4	15053.9	12133.6	15356.9	16401.2
3.09_915.1642m/z	915.164	3.09115	neg	297.44	18803.2	18303.5	8393.62	1292.2	2222.6	5224.84	28512.9	3083.28	906.958	2.12878e+06	2638.63	148368	157812	359.218	22380.3	158899	6122.73	2.91394e-05	220400	186275	363247	296917	2.91394e-05	2.91394e-05	2.91394e-05	49387.1	2.91394e-05	92178.4	4068.91	28093.5	18282.8	18214.6	27998.6	17197.9	25513.6
8.14_723.4319m/z	723.432	8.14337	neg	51974.9	29520.9	22750.3	22127.3	42041.8	3454.41	6107.93	19659	20357.2	12284.7	25991.1	23111.6	25788.6	25510.1	46605.1	32302.2	28485.8	28614.7	19140.7	22780.2	34896.4	45061.7	41044.6	35602.4	31174.5	30996.8	27688	19347.5	5030.24	27653.1	26198.2	15007	24584.1	23731.7	11823.4	18925.4
2.79_206.0462m/z	206.046	2.79495	neg	1745.53	579.488	7400.1	1883.02	2348.39	1498.35	1538.9	812.589	770.576	2205.21	3428.11	2919.98	3510.77	3349.66	12107.5	27321.3	22521.9	12360.6	16083.8	10352.6	23664.5	19580	20586.1	5420.9	5212.39	12257.1	5678.77	6860.06	9179.71	6575.28	8081.84	5838.29	7175.19	6977.1	7341.54	7512.13
2.57_318.0980m/z	318.098	2.56752	neg	28887.5	14143.2	7360.7	14607.3	9763.53	2.91394e-05	3002.77	10914.7	3625.81	4650.76	2660.37	17226	8529.19	9097.8	2.91394e-05	412.406	2568.96	2.91394e-05	796.617	5866.66	10649.9	20310.8	3489.72	7960.23	5458.74	5460.11	50744.9	15803	21059.1	39035.4	8958.75	8000.11	9219.45	10982.6	8440.92	12558.9
10.73_395.3519m/z	395.352	10.7321	neg	58430.6	347719	198579	45436.9	101355	937901	37145.6	34696.5	8006.18	92382.8	278933	446648	423794	296434	819855	111914	69006.7	241682	70132	65879.1	73345.5	43122.6	72300.3	499286	466217	98464.3	105779	66160.5	233581	383951	267701	269964	278399	277546	243511	248059
9.40_485.3633m/z	485.363	9.39582	neg	57629.1	84885.7	99336.5	50335.3	26785.1	597963	1913.71	5960.35	11893.6	2.91394e-05	6830.23	53884.5	66725.6	71161.8	2474.44	54523.4	173427	161700	137793	34687.4	1390.78	1182.92	10999.5	1845.23	578.544	4049.88	38537.2	30448.5	41798	12353.7	35781.8	35816.2	37132.6	34366.2	31259.9	31301.4
3.52_549.1596m/z	549.16	3.51642	neg	235613	117867	160894	172429	91629.4	182852	44581.1	255095	85626.2	116087	211506	93689.7	142364	142901	95293.5	57366.3	21430.6	3707.64	34749.8	85360.9	26731.5	57908.7	32585	182218	212661	87473.8	243868	204715	46712.8	34789.3	75873.1	93981.1	75941.5	70113.6	91257.5	90432.8
6.26_788.5464m/z	788.546	6.25968	neg	2.91394e-05	2.91394e-05	1266.56	1446.51	896.348	11455.8	2.91394e-05	2.91394e-05	2.91394e-05	1144.44	1210.27	3404.49	8944.44	9540.73	2.91394e-05	17795.7	39632.4	40532.2	111178	334444	35504.1	23463.7	41032.6	23619.6	6790.26	11049.4	1450.14	20845.2	46065	76587.7	14585.5	18948.4	18110.3	21097.5	15899.4	19370.9
6.03_639.3172m/z	639.317	6.03228	neg	49912.2	56591.5	18290	20038.8	2137.97	2.91394e-05	46028	30815.8	947.807	58356	4558.49	2.91394e-05	19435.8	20731.5	2.91394e-05	98049.1	5186.51	39067.9	25916.3	123528	59269.8	23632.9	31501.4	14793.4	11766	9527.96	14569.5	42687.3	15371.1	31352.6	16853.6	14252.8	17790.5	18123.4	11988.6	13364.3
2.69_438.1185m/z	438.118	2.68943	neg	78454.2	59390.3	29980.5	54819.4	149535	24908.6	65200.1	77102.5	42223	79886.3	59126.4	79271.7	66349.3	66715.4	71156.1	60910.5	83563.7	66728.4	67304	103762	46288.6	49145.8	46512.3	48548	40412.5	68909	54936.2	77871.1	61430.1	92035.7	49814.6	49977.3	50048.5	57101.5	62806.3	58985.3
3.43_451.1019m/z	451.102	3.43363	neg	1.11415e+06	797911	3.2208e+06	2.61619e+06	874319	4.01373e+06	930157	808504	1.20715e+06	1.0984e+06	544074	358216	1.22234e+06	1.29231e+06	391456	429046	348693	155735	376373	229881	251881	185144	308112	325454	373641	158092	150212	275766	277720	259581	393380	396551	391965	415153	396883	380749
13.80_415.2246m/z	415.225	13.7996	neg	94900.4	133051	93593.3	124360	88825.3	41115.8	247333	139524	335934	51625	103511	16162.7	122831	129781	186950	141451	88438.8	48332.1	264675	628968	138603	126584	104816	104010	67333.8	300864	166742	230621	203492	161667	108984	134132	116410	124621	102696	111059
3.94_447.0743m/z	447.074	3.93572	neg	5391.06	11559.2	15258.4	15226.3	6723.43	22282.9	2699.6	12951.1	20758.6	15758.4	13784.9	8419.01	11716.5	12271.9	20658.1	9822.37	2235.93	1305.07	3551.51	2.91394e-05	2915.34	2979.77	4335.94	2661.67	2251.09	2.91394e-05	326.806	432.629	2040.99	1428.17	12081.8	8879.41	10954.7	9186.08	13961.2	9110.42
8.67_383.1531m/z	383.153	8.67433	neg	82556.3	173491	121047	86012.1	49281.1	173050	57517.8	65516.5	43867.7	68913.2	56476.7	117835	91070.2	92760.5	55311.6	96206.3	91822.3	206468	118577	110044	63794	60217.6	81727.5	60310.6	73258.6	70929.2	70112.7	79582.4	154930	56472.5	83876.9	83895	81695.5	74986.8	51998.8	62529.1
3.52_357.1163m/z	357.116	3.51642	neg	288935	94484.2	142163	42461.3	286137	199753	568825	615480	361109	295639	74432.8	5997.35	221470	219395	82190.8	4334.85	139302	21414.9	38374.3	126190	6404.23	42777.9	11358.3	98597.1	88205	20085.6	5602.13	3606.43	63538.7	8515.37	67631.4	72589.9	65169	73578.2	72345.2	65209.6
4.55_573.1985m/z	573.199	4.55123	neg	8701.33	5671.71	1986.34	10840.2	9365.22	11438.2	57315.1	15169.6	339009	527982	5841.86	6970.26	66968.5	71433.1	2212.04	1744.57	846.933	14985.7	1801.62	18774	4268.85	766.58	2.91394e-05	9439.49	8007.87	176511	25163.1	7156.62	14964.4	4312.32	18398	22001.1	20604	24110.5	21328.1	17655.3
2.23_485.1516m/z	485.152	2.23345	neg	10316.3	2835.54	7061.69	3554.24	2849.74	8313.99	2944.13	4084.18	1638.88	1433.45	4446.83	2967.4	5213.15	5271.42	9654.78	20924.1	9677.33	668.467	4703.2	8024.12	5454.97	5611.17	14307.4	2373.17	2942.67	9037.58	19450	19274.9	5735.37	20400.3	5530.2	5823.04	5522.03	6342.06	4985.08	5794.37
4.16_671.1761m/z	671.176	4.15728	neg	6.53673e+07	4.3228e+07	5.33634e+07	5.91177e+07	7.31591e+07	201829	269134	621023	996227	432043	4.93338e+07	5.23562e+07	3.35041e+07	3.27058e+07	3.9504e+07	4.83468e+07	5.20135e+06	3.51929e+07	1.87385e+07	2.82317e+07	4.21222e+07	3.88863e+07	4.56291e+07	1.71191e+07	1.98467e+07	3.8547e+07	3.33992e+07	9.659e+06	4.5057e+07	1.2827e+07	3.33659e+07	3.0998e+07	3.11594e+07	2.91993e+07	2.78747e+07	2.65501e+07
3.14_636.1696n	635.162	3.1412	neg	333648	945547	282866	414678	208220	398320	2.47815e+06	4.24422e+06	1.34908e+06	649572	143175	628819	846715	884688	246261	29768.3	264276	148433	149057	130153	122991	345883	96198.9	630066	487589	82992	138541	225905	14657.9	94639.7	246173	233398	256019	238099	224389	214530
4.80_771.1948m/z	771.195	4.79507	neg	16710.7	328177	2.91394e-05	50949	1038.79	2.91394e-05	32989.9	48294.3	3366.52	34904.2	3662.37	18238.8	46293.8	49225.3	18420.8	2.91394e-05	12146.2	105845	186.933	2.91394e-05	447.957	5343.8	2.91394e-05	79838.4	52356.9	2.91394e-05	336.189	1391.95	17488.7	17541.8	18948.8	14661.6	19731	22120.4	29737.2	26936.5
2.76_547.1349m/z	547.135	2.76445	neg	4084.14	5819.1	6002.28	2359.7	7238.56	2875.77	7038.18	5584.77	41686.8	7630.75	7580.71	13604.6	10280.4	10116.8	26875.2	2615.81	3610.42	3286.65	3599.82	5385.05	7385.65	5836.94	4861.28	6607.45	5749.01	10794.3	4837.39	3644.69	9747.34	9087.74	9143.16	7951.24	5761.77	7162.69	8132.8	12156.8
5.54_309.1633m/z	309.163	5.53938	neg	3273.98	3332.74	8109.53	5348.91	2529.07	3544.56	1504.55	3050.36	1235.46	4454.27	1061.62	2923.28	3180.59	3279.06	2523.36	4738.31	6501.84	6689.44	3027.45	3794.71	5344.97	5236.8	7286.13	3958.41	3227.41	3367.4	3999.08	4828.88	5011.82	5794.42	3797.02	3949.17	2233.34	3850.45	4571.81	3932.24
3.46_415.1234m/z	415.123	3.45953	neg	11490.8	3509.59	4795.84	6058.58	3352.13	12425.8	4871.46	9848.23	47556.2	27070.5	6699.31	725.668	10574.1	10255.8	3226.84	9188.59	15044.3	24961.9	194239	29421.9	15175.7	20455.1	18834.2	708367	706247	51990.6	4445.42	11537.1	7617.03	3937.32	54496.7	56636.1	58285.5	53609.2	57288.5	62218.9
4.35_299.1637m/z	299.164	4.34667	neg	2.91394e-05	406.724	681.331	215.651	2.91394e-05	228764	2.91394e-05	1008.26	2.91394e-05	2.91394e-05	23723.9	2956.43	17262.6	18384.8	517.382	2.91394e-05	2.91394e-05	233942	431.812	21770.5	2730.64	1772.47	535.913	2.91394e-05	2.91394e-05	2.91394e-05	894.408	1764.78	2.91394e-05	1312.06	3725.63	6508.2	4902.33	3403.18	6839.9	5816.07
2.90_241.0702m/z	241.07	2.89562	neg	3278.36	1404.37	7765.06	8982.11	13917.1	61190.3	4086.68	1495.99	2389.42	1341	5277.42	19765.7	17050.1	14716.6	67651.6	12608.2	5933.25	4406.57	2153.97	7061.33	6014.14	7332.9	2568.48	606.456	3942.76	20618.6	8175.29	5918.54	2750.8	7803.92	7169.45	9286.71	7160.45	5844.49	5419.28	6432.79
8.35_635.3803m/z	635.38	8.3479	neg	405879	509993	400840	422903	825718	956.228	89157.9	233654	126439	34613.2	145379	96204.7	261145	276712	283825	522765	134574	348651	352637	462151	1.41616e+06	1.78708e+06	403014	652376	544207	1.87246e+06	911367	770092	362416	620473	422954	439457	423725	437125	388771	394009
2.51_180.0430n	179.036	2.50657	neg	17248.2	18085.7	29056.1	19422.7	13716.9	6691.51	11806.4	11137.1	13565.2	15392	6475.09	15769.4	15795.5	14517.1	10257.7	6875.11	8879.88	10856.9	7810.11	14515.1	7078.07	8712.43	11199.8	6806.75	6396.96	49178.2	20493.5	16435.3	13799.8	11054.6	11609.4	12397.6	9039.09	9847.53	11874.5	13676.8
2.73_315.0712m/z	315.071	2.72753	neg	490229	371104	523845	403520	370955	1.10378e+06	254442	448855	169425	426210	726288	221647	453782	480807	43841.7	160197	356314	226222	623701	1.46777e+06	211471	347523	259905	410415	316882	217479	104862	385958	273599	331062	298894	306389	311385	310415	316496	331302
2.64_991.2210m/z	991.221	2.6361	neg	62167.4	3094.77	9145.8	8601.81	13232.4	2.91394e-05	3101.93	2.91394e-05	2.91394e-05	2677.03	2874.32	3317.23	7471.43	7969.52	488.306	2.91394e-05	3982.5	2.91394e-05	1106.07	11970.6	2.91394e-05	1288.58	1588.16	19.2591	617.917	3309.63	2.91394e-05	2771.98	4669.21	8070.03	2817.32	5147.81	3122.26	4374.75	4968.98	6163.73
4.19_651.1719m/z	651.172	4.18778	neg	35588.5	9823.96	23726.5	12171.6	10557.1	11295	29962.8	65842.8	43669.3	80258	6397.46	11589.8	37991	40220.8	8122.77	5773.42	2359.7	985.077	11185.8	301949	2406.75	7329.57	485.207	11604	17067.6	548155	709217	1.33943e+06	15841.8	4068.96	66802.3	56607	56290.8	60639.1	54900.6	49336.4
2.78_655.1877m/z	655.188	2.7797	neg	13081.1	26663.1	17589.2	21981.9	43296.4	9564.42	27051.2	8093.64	53692.5	13903.6	28335.9	240515	239183	139564	1.33875e+06	12250.1	8073.25	1217.7	10462.7	24097.2	8881.79	12805.3	6042.96	13390.8	14098.5	19881.7	14715.1	19645.7	17555.7	43655	92092.8	88665.6	86921.2	92487.7	101509	105776
5.36_365.1384m/z	365.138	5.36415	neg	76796.3	13966.7	36082.3	268420	39118	27383.9	29598.6	11508	19563.2	26464.9	40169.9	22348.9	43627.6	46536.2	37885.8	95892.7	25368.7	62970.9	36398.7	2980.19	31556.4	25790.8	58965.4	14521.2	30928.7	2.91394e-05	2.91394e-05	9348.07	390.122	40628.2	32511.1	31368.2	28311.8	35631.2	24983.9	22571.8
3.47_511.1241m/z	511.124	3.46798	neg	647385	435329	475291	489166	1.0015e+06	8854.23	9344.76	5058.97	7734.5	9673.12	538662	486180	356270	329018	285365	507711	62632.3	65180.2	301892	121190	356503	268115	267426	61991.3	82664.9	289059	346337	325804	476366	135742	252307	215989	246978	206419	206114	239724
5.27_182.0724n	227.07	5.27272	neg	98215	91641.7	47623	188941	118815	117404	92637.1	86884.4	80515	71503.2	111266	20868	84545.9	89715.9	127058	15119.8	3585.63	6842.19	6399.35	3792.64	5667.23	10653	5377.68	2665.44	3897.04	2.91394e-05	8563.44	2182.05	6209.1	806.046	54064.5	53170.4	53590.5	50323.8	42499.4	44168.3
13.84_695.4659m/z	695.466	13.8386	neg	153376	80390.7	153543	223951	190660	390899	286227	250043	424968	303411	400097	290003	286717	277537	306646	482721	390014	433640	493775	298662	508419	471343	596356	600605	421489	621643	691483	633705	736813	185682	272173	222696	219304	373330	139040	191305
4.00_524.2437m/z	524.244	3.99688	neg	2.91394e-05	2.91394e-05	2.91394e-05	8149.62	2.91394e-05	2.91394e-05	2.91394e-05	562.242	2.91394e-05	2.91394e-05	436.605	2.91394e-05	856.943	914.072	2.91394e-05	2.91394e-05	4151.15	2.91394e-05	2.91394e-05	7322.91	12.1015	1115.7	4937.68	2.91394e-05	2.91394e-05	14785.5	2718.91	4935.04	10965.6	4546.05	2073.72	1448.72	2122.09	2212.44	2494.44	1250.89
2.78_231.0301m/z	231.03	2.7797	neg	3565.83	3605.76	5880.88	3504.13	5511.15	5066.66	6719.66	5454.93	7353.72	7377.9	5941.7	4021.71	5476.78	5467.83	6247.27	7801.73	7401.19	3570.74	6728.65	5694.7	7931.48	8892.24	6432.9	4386.62	2906.62	11058.6	10518.4	5955.42	6874.17	10058.1	5203.9	5350.83	5554.23	6356.99	5447.01	5551.05
2.86_641.1696m/z	641.17	2.86448	neg	35485.8	227729	341658	175759	54256	131697	101825	194965	64586.9	18953	177229	127526	127899	130017	165659	32566.5	6621.79	53879.7	2.91394e-05	2.91394e-05	108569	179704	28673.7	35040.9	42193.3	26390.6	62342	59233.6	2.91394e-05	2.91394e-05	63915.4	55834.6	45551.8	40116.7	46544.6	49655
3.05_677.1882m/z	677.188	3.04852	neg	1.23274e+06	1.22581e+06	920083	943581	1.25535e+06	3835.86	2.91394e-05	1256.88	3069.88	1596.43	1.93739e+06	410106	722404	755125	1.41512e+06	801311	2.91394e-05	4.7749e+06	256056	1.90286e+06	369447	1.02631e+06	361254	330286	261099	80032.9	1.22766e+06	202810	2.48925e+06	744113	571218	601351	585067	547154	508669	487112
0.67_275.0207m/z	275.021	0.669567	neg	2587.31	10357.1	1447.58	4973.33	23288.3	46858.3	9414.86	1827.83	4449.65	10215.4	2.91394e-05	4178.08	8139.38	8515.81	2.91394e-05	11662.8	2327.02	64373.7	21429.2	2.91394e-05	4388.81	417.223	1121.09	28696.9	90012.2	1322.32	6482.47	2.91394e-05	28743.6	1008.68	5546.09	1987.3	1908.32	3849.68	4620.94	4274.25
4.05_435.1428m/z	435.143	4.05042	neg	128157	13561.3	25822.9	48449.7	21829.4	9143.18	63979.7	114135	20564.1	66806.7	7693.39	66251.6	40445.3	42643.4	5895.97	10208.2	68553.4	102681	11706.3	13356.6	13451.8	24050.3	41648.3	41410.5	34411.4	9878.23	11962.8	22899.4	16800.5	6942.21	24828.7	25499.1	26612.5	20973.5	26719.9	22188.9
3.44_242.0578n	287.055	3.44227	neg	94285.2	108988	20426.7	71940.1	95663.6	72601.8	1.46586e+06	800203	1.977e+06	834810	81986.3	115781	401570	415067	38182.1	80030.6	73430.4	62644.6	115135	118006	81577.3	109956	104658	73797.4	93611.2	26767.5	32523.2	44081.6	66067.3	32603.6	82509.3	101640	104133	109322	102771	113514
2.79_371.0982m/z	371.098	2.79495	neg	368209	623851	440062	355980	817287	273553	426911	531304	749730	432904	364123	173893	461682	481994	831642	182249	588883	915288	158677	851513	536153	1.04302e+06	335568	1.44936e+06	1.77279e+06	1.0806e+06	737836	451235	379527	767796	516359	487316	473666	435691	424078	423072
3.15_196.0363n	177.018	3.15022	neg	15628.6	25463.2	69817.1	32739.3	8346.29	14148.3	3824.06	6598.19	6446.21	6482.42	8616.72	25161.7	19052.6	17632.7	19876.9	12580.9	9208.7	11315.5	3797.45	2712.03	1473.19	4860.85	2988.97	7571.55	17402.3	10112.5	10731.2	11301.6	16830.7	3500.3	10321.9	16011.9	15571.8	13053.9	13504.2	15148.7
2.67_771.1991m/z	771.199	2.6742	neg	42768.8	55897.3	215549	127673	144886	230481	116288	67977.2	174083	70855.4	589980	242343	255774	256221	1.41778e+06	215776	255905	73091.2	169216	78699.1	352167	238884	285560	63881	68641.2	917203	277374	257628	71848.3	229908	203471	203865	201769	190702	229304	223175
0.66_181.0143m/z	181.014	0.6615	neg	2.91394e-05	2.91394e-05	1201.35	2.91394e-05	3499.69	2.91394e-05	2.91394e-05	2.91394e-05	2.91394e-05	2.91394e-05	2411.81	4721.2	1690.06	1490.52	2.91394e-05	4971.56	4650.24	18214.1	2.91394e-05	7372.28	14744.9	15336.2	24698.1	11110.8	7441.56	5265.56	2704.91	5919.66	9814.64	6221.99	2946.39	1520.81	4461.56	5834.11	5366.77	4204.79
3.02_532.1673m/z	532.167	3.0152	neg	20407.8	25934.8	7926.58	9005.44	2.91394e-05	8294.69	2.91394e-05	2.91394e-05	48.3933	10672.8	2.91394e-05	6695.64	5932.42	6327.91	2.91394e-05	24768.9	119984	17974.4	36034.5	2.91394e-05	69988.8	29193.4	211263	45725.3	27127.3	4423.62	19432.9	24610.5	2.91394e-05	2.91394e-05	27011.8	26092.4	21073.1	20449.3	26459.1	18863.8
8.69_381.2270m/z	381.227	8.68957	neg	6310.77	3150.08	16402.6	3785.81	2.91394e-05	9676.23	284.658	4230.61	2.91394e-05	2384.68	3531.05	3671.46	4256.88	4433.58	2537.34	8557.27	14685.1	8431.08	9546.7	6763.71	15141	18126	9858.9	14161.2	17871.1	2331.7	3331.06	1055.67	5043.05	6059.31	5983.15	7298.51	6270.58	6501.8	5514.76	6670.39
2.79_165.0184m/z	165.018	2.79495	neg	22680.9	34496.7	347862	28719	41078.7	23638.3	59341.5	32542.3	54309.6	28937.7	23264.1	25932.3	56491.8	57136.5	43385.6	26780.4	27301.5	31254.6	20934.6	51565.3	28942.1	29324.7	23667.6	42320.7	23360.4	33834.9	20999.6	16679	32047.9	29348.5	34442.6	34011.3	31976.4	37816.4	34693.6	42255.2
4.11_556.1808n	601.194	4.11153	neg	7602.27	4857.04	8253.78	7316.75	5790.82	5848.79	5156.14	4262.44	5087.03	8589.76	2745.78	3317.21	5834.14	6036.52	4823.23	2130.6	5475.45	8727.64	5105.3	59066.8	5352.95	12117.6	6559.97	7692.01	9137.32	210248	32853.2	33656.7	46738.7	9288.15	9824.43	11795.9	11417.5	11241	9939.24	12823.2
4.15_347.1850m/z	347.185	4.14965	neg	5403	2.91394e-05	2.91394e-05	5979.19	947.734	1396.89	26439.7	16005.7	9842.1	10701.8	31943.9	2.91394e-05	8607.47	8867.19	10150.5	19124.9	22471.1	121832	15607.1	930383	35027.8	10810.7	76836.1	94327.8	52921.6	231035	47614.5	101586	411743	1623.38	42926.8	41136.4	39810.4	47965.9	46571.7	46501.8
3.78_595.1458m/z	595.146	3.78142	neg	58711.7	31223.1	85687.3	83454.5	33405.5	75429.4	92836.1	57429.5	53664.5	69380.7	79342.1	109857	85279.9	87060.9	260019	258254	152005	92647.2	312397	132531	223958	319480	295555	95674.2	99205.4	136573	65189.4	101773	147715	64884.8	94078.3	91827.4	97901.4	89229.9	99645.8	91601
2.79_299.0204m/z	299.02	2.79495	neg	3439.08	2932.67	13352.4	9604.37	4987.01	19036.6	21279.4	14549.9	12436.7	5913.25	7776.09	29547.1	14124.4	12093.1	14981	53156.2	6331.7	22923.9	42749.9	5521.61	6035.26	5138.47	2686.58	18850.8	19609.5	32859.2	31536.2	42065.4	11689.7	16854.5	13352.2	14767.9	14773.7	13100.4	15724.9	15705.4
0.65_669.1538m/z	669.154	0.6536	neg	22957	43239.6	303305	123290	165838	53646.1	2.91394e-05	2.91394e-05	5872.78	5039.27	38988.1	146375	78470.4	68641.1	2.91394e-05	55022.8	47518	31153.9	26022	18094.6	126965	80455.7	120911	43616.4	52810.1	74453.6	17824.1	64650.8	36362.4	23139.9	26916.5	36892.3	31898.6	33334.9	30020.2	32752.9
4.10_747.1905m/z	747.19	4.09628	neg	12122.4	2480.27	11966.5	16310.7	11874.8	19703.2	4903.01	19120.2	27467.9	26956.3	902.066	16313.6	14203.8	13110.1	8229.15	1537.98	37211.5	14728.9	15558.1	2.91394e-05	25792.9	31626.7	21817.2	7931.96	6873.05	11409.1	5715.53	6509.67	57673.1	3784.18	8955.53	4302.55	8268.72	7526.44	8829.51	2746.92
4.35_593.1358m/z	593.136	4.34667	neg	18690	5566.4	8370.14	12871.1	9221.62	12424.8	10289.1	4878.5	8826.8	23646	16484.3	7801.82	13873	13962.5	28573.9	41059.9	18151.9	9116.18	16268.8	18807.7	11658.6	14700.9	18838.6	4646.77	5671.83	19170.7	4255.46	7471.74	25473.5	13791.3	7751.94	12074.1	11585.3	15804.8	13895.5	11764.7
4.34_283.0967m/z	283.097	4.33905	neg	8852.09	4081.72	1985.87	4521.29	15536.3	10762.8	2812.09	3012.47	6724.19	2017.62	3849.15	7483.83	6372.03	5902.12	4166.06	5846.84	21421.9	14994	12051.5	13816.5	43828	181220	120057	16555.9	7843.14	3495.39	4724.41	10471	26875.3	6531.94	11914.5	12445.4	11733.5	12199.5	13389.2	12546.9
4.31_947.2639m/z	947.264	4.30857	neg	74277.5	431164	2.91394e-05	47705.1	25800.1	10475.1	107179	91115.4	66071.5	75653.2	28477.9	49509.2	83015.4	86688.8	85313.8	2.91394e-05	105296	33846.6	18905.1	2.91394e-05	21966.6	47380.5	49053.5	145621	72605.6	34058.1	15792.5	9484.5	71186.7	29435.7	54618.1	55616.8	55781	61380.5	52970	43021
3.64_541.0671m/z	541.067	3.63888	neg	64056.6	44121.1	15854.2	21751	22819.6	31880.9	83267.9	102111	122736	97909.6	10973.6	12737.2	48075	49475.2	14962.2	36296.2	27708.1	45279.4	22297.5	52114.1	11027.8	10584	10481.2	12255	12934.2	5568.99	29638.7	5255.56	36806.7	134118	26482.8	34144.9	32604.2	31297.7	25690.1	26009.9
6.55_554.3475m/z	554.348	6.54923	neg	20777.9	41864.1	29736.7	9861.59	24537.7	83373.7	13233.3	8974.88	21525.8	19822	20369.2	44465	31002	29948.4	20476.1	29918.5	50577.2	60692.6	30533.3	50779.2	28889.1	18983.9	43401.5	43934	53229	33989.2	10877.4	2790.4	40806.6	31993.4	28568.5	29946.5	32415.3	26938.8	27223.3	29268
5.43_512.2997m/z	512.3	5.4251	neg	18098.7	6837.67	1941.43	3189.35	10493.5	2.91394e-05	24558	11490.4	14438.2	9861.15	16229	2.91394e-05	9216.08	9731.36	5955.56	8576.32	13447.4	1323.63	14538.9	66418.5	13298.5	10771.6	12198.2	14591.4	7711.12	11625.3	4178.52	8130.11	14620	22924	9893.67	8290.21	9792.55	9622.52	8466.7	9126.42
4.36_449.1238m/z	449.124	4.3619	neg	86517.1	14601.8	28351.1	26857.6	7893.2	13195.3	4709.84	13004.7	3071.86	5929.89	2.91394e-05	18081.4	15569.7	16413.7	2316.21	10216.6	22706.6	12098.3	10360.1	10154.7	13495.9	12565.5	88348	26012.7	9560.62	6086.59	3724.16	44815.2	31487.1	25301.3	12432.7	13766.8	11282.3	14185.3	15240.6	13109.1
8.11_426.1698n	407.152	8.11288	neg	176783	425894	199688	232731	104867	158815	218928	226803	89108	247203	133088	185901	186516	193822	84751	200623	146528	257668	224748	224553	101354	101126	150647	96436.4	78301.5	149997	176920	383572	375868	146600	152644	158245	152774	139142	101341	117579
3.48_433.1091m/z	433.109	3.47658	neg	1.57938e+06	1.79848e+06	1.60488e+06	1.17405e+06	1.48357e+06	1.83258e+06	1.19027e+06	1.32303e+06	1.62457e+06	1.42498e+06	1.54169e+06	1.14075e+06	1.558e+06	1.55731e+06	2.03803e+06	3.66652e+06	2.80977e+06	2.25586e+06	2.15556e+06	2.36271e+06	2.06909e+06	1.9902e+06	2.28612e+06	1.72229e+06	2.00414e+06	1.62913e+06	1.70032e+06	2.08087e+06	3.41062e+06	1.44511e+06	1.54708e+06	1.34796e+06	1.4787e+06	1.39061e+06	1.30278e+06	1.36962e+06
4.69_541.2297m/z	541.23	4.68838	neg	2487.21	6172.89	19884.9	20759.1	7109.72	15.402	12332.9	10260.9	15478.7	20843.7	13963.6	22821.3	12675.6	13443.6	13907.9	2719.39	6776.56	4345.5	33424.7	24132.3	9005.72	5094.57	7607.88	26388.5	30905.2	140564	14652.3	21715.9	20648.6	11180.2	15642.6	14329.4	15419.9	14080.5	12995.7	13642.1
4.24_677.1856m/z	677.186	4.23997	neg	344485	283630	390125	423363	1.11029e+06	216261	516532	426778	476444	582048	61510.5	205516	362792	367189	100683	31005.9	30570.3	18720.1	24751.2	22344.4	29085.7	20526.8	20983.8	75045.1	105145	31083.9	24538.5	54032.2	38303.4	18354.4	141384	150783	160986	156634	137016	158381
3.18_956.2239n	955.216	3.17682	neg	2.4292e+06	1.79835e+06	858923	1.19246e+06	983377	8.61065e+06	2.61725e+07	1.93903e+07	1.97631e+07	2.20684e+07	2.24052e+06	7824.1	7.04261e+06	7.51174e+06	39013.6	2.91394e-05	103639	14454.1	13439.1	295839	18867.9	6089.95	10191.1	197002	181134	7010.09	1357.57	46513.3	9239.58	67971.8	588019	603213	664266	591244	540659	519155
3.02_899.2254m/z	899.225	3.02347	neg	513287	2.18084e+06	6.57051e+06	654048	142528	338131	36374.3	23242.5	175269	35290.5	24351.5	421893	769709	800874	127643	1.48383e+06	53109.5	478171	82613.9	2.91394e-05	5567.29	2.91394e-05	26095.2	39170	11636	2.91394e-05	7642.54	26597.3	39819.9	2423.48	70330.6	57823.4	65242.5	75742	69955	57058.7
3.62_165.0913m/z	165.091	3.62295	neg	2.91394e-05	2.91394e-05	2.91394e-05	2.91394e-05	104.079	2.91394e-05	2.91394e-05	13.4134	2.91394e-05	2.91394e-05	2.91394e-05	341.883	1408	1449.57	639.145	2.91394e-05	273.633	2.91394e-05	2.91394e-05	65783.3	33.839	287.043	316.482	2.91394e-05	2.91394e-05	343020	25947.1	19097.1	47026.8	19636.9	9777.03	8494	8779.23	9344.89	5623.1	9078.3
6.25_552.3335m/z	552.334	6.24563	neg	3477.82	6348.63	2.91394e-05	2493.57	13295.9	1702.33	10266.1	4539.66	9223.27	2814.24	9111.02	2.91394e-05	5247.7	5572.71	6741.7	6046.2	1471.78	3350.59	7035.56	33877.5	12278.7	6348.82	9460.14	8625.57	7448.52	6295.96	1376.67	549.365	4101.28	17457.7	4545.3	4469.14	4151.5	4217.24	4779.42	5814.33
2.79_575.1367m/z	575.137	2.79495	neg	1.16898e+07	6.82825e+06	9.51233e+06	9.82401e+06	1.78464e+07	1.75668e+06	2.61037e+06	1.56538e+06	4.60973e+06	1.48996e+06	1.61288e+07	7.8389e+06	7.86916e+06	7.75886e+06	7.14826e+06	1.46446e+07	3.197e+06	4.67387e+06	7.32511e+06	4.22312e+06	4.78862e+06	4.19822e+06	5.00459e+06	4.92171e+06	5.58403e+06	4.87805e+06	7.10852e+06	6.41628e+06	7.18055e+06	4.32514e+06	5.52379e+06	5.7087e+06	5.56804e+06	5.46665e+06	5.52109e+06	5.57889e+06
2.91_589.1221m/z	589.122	2.91102	neg	14167.6	96707	32141.5	28113.5	16608	22519.3	12846.5	3756.85	16422.3	7861.19	19060.6	19105.7	26243.2	25596.2	44595.9	45826.4	13473.1	4524.91	6216.71	10047.8	24220.6	9982.07	5797.64	11753.4	14275.5	33961.1	20650.2	16474.6	23300.2	42616.3	10351.5	19565.8	17704.9	20138.3	19087.7	16616.9
3.88_979.2538m/z	979.254	3.8812	neg	9462.27	2.91394e-05	9515.06	6448.77	2406.21	3377.23	56653.5	36278.6	112529	10227.5	2.91394e-05	15346.3	25867.1	27591.6	9150.22	10243.8	5658.85	8249.08	6383.5	105859	4200.92	2367.64	4612.05	1778.81	4096.47	240243	226759	502825	10146.5	16886.4	21121.9	24022	12801.5	20754.1	10521.6	10479.5
3.77_445.1496m/z	445.15	3.76575	neg	8651	10596.2	9295.95	4464.21	2998.16	5242.58	442.559	2269.44	2712.4	1295.47	6164.45	19343.1	6730.73	7016.11	13894.8	6608.03	12312.8	9512.66	49107.8	9340.88	10892.8	14016.7	25675.4	4899.91	3635.88	9598.2	178164	27572.5	13663.5	5848.35	9165.29	9121.12	8907.46	8104.05	7499.35	11610.4
2.81_611.1611m/z	611.161	2.81018	neg	138223	508785	1.91761e+06	335135	176700	315182	40534.9	13718.8	76759.1	41627.8	114597	314988	298468	303877	219273	462305	203511	1.0829e+06	391827	79593.9	49479.5	38497.3	55268.1	697449	375317	108380	97147.3	562613	147459	82616.4	229577	214300	214124	212512	238751	241367
4.24_249.1486m/z	249.149	4.23997	neg	5858.01	7970.01	3132.22	4314.93	10794	2.91394e-05	3533.95	957.408	654.421	3363.76	1645.17	10234.4	4419.37	4713.99	2.91394e-05	313.339	10328.6	8459.5	58981.7	83796.5	15103.1	9768.55	7468.01	3191.77	4087.8	15654.7	6237.87	6215.82	9544.8	898.435	6201.95	6138.92	6432.37	6147.09	8697.62	9682.91
7.01_492.3111m/z	492.311	7.01163	neg	3759.57	3901.13	11441	2116.27	1928.59	2.91394e-05	8962.96	11152.2	35163	6640.55	492.407	72151.2	10513.9	11214.9	2.91394e-05	2.91394e-05	391.144	3529.07	2.91394e-05	59761.7	8286.36	3429.56	3335.13	31841.5	16195.8	33143.5	2.91394e-05	4023.17	7765.31	821.5	6371.91	10579.4	7640.12	8065.82	9044.34	9513.68
4.34_308.1981n	307.192	4.33905	neg	45598.3	1352.95	58150.9	25581.9	2958.49	6616.38	896.044	5636.7	248.435	2821.2	16615	27246.8	19555.2	20858.9	4327.1	10990.2	34389.2	61540.8	18184.5	7193.72	47765.1	65401	31385.3	16487.7	16167.6	3782.66	19764.1	45220.9	59256.5	72261.5	16267.3	18070.2	16434.3	18341.4	19456.1	16045.4
1.38_737.2362m/z	737.236	1.37603	neg	111717	11647.9	40669.4	66802	192208	83149.3	30884.3	36830.7	73811.9	40676.6	80967.3	418647	135895	110396	155954	88823.2	355785	363141	1.00853e+06	854014	191346	301664	285956	149283	121211	262898	180474	83254.4	117788	84727.3	159910	150607	154177	147011	165602	137187
2.92_165.0551m/z	165.055	2.91873	neg	12175	17325.3	22946	10237.6	31150.1	7970.6	16032.2	16628	11573.4	15798.8	45079.6	32314.5	26902.2	26045.3	74655.4	14900.1	44682.3	81767.3	12611.4	44709.7	34708.9	48788.6	21202.3	22244.8	26221.6	53273.2	47815.2	24980.8	71651.6	129394	21014.4	26473.6	25465.8	30208.1	39318.2	39346.7
7.95_351.2899m/z	351.29	7.94645	neg	50412.1	58799.5	200743	54427.5	16249.5	10333	12311.1	32814.5	7057.97	16583.8	1980.03	4769.93	31317.8	33385.6	909.589	24064.3	10432.3	8581.04	25081.2	35111	44470.9	35674	8115.64	15792.2	14727.7	494.288	2465.24	25204.7	2759.95	18201.8	13405.1	14041.4	18363.9	13672.5	15074.5	16931.9
4.94_268.0735n	313.06	4.93863	neg	16033.7	18254	82357.7	13455.6	17396.2	337796	9989.36	10827.6	18161.2	19774.9	28084.3	198358	94959.7	74216.1	214130	65535.9	103716	40274.9	127460	7035.08	15742	8034.73	15362.7	14185.4	21732.1	26899.6	46505.7	55497.5	27809.1	49236.7	63354.4	64941.1	61466.9	58231.6	57065.9	54395.4
4.49_593.1322m/z	593.132	4.49145	neg	209077	6477.18	38391.2	134819	71807.9	54653.2	151217	27674.2	167762	123559	7942.33	62275.6	71991.7	76174.3	14966.5	2.91394e-05	2.91394e-05	2.91394e-05	972.931	1440.31	2.91394e-05	1.02983	2.91394e-05	1858.52	2640.57	1714.16	865.117	424.304	471.884	315.119	30212.3	28497.3	29011.5	32336.2	36340.7	36970.8
4.21_527.1558m/z	527.156	4.20948	neg	423720	184634	174344	305687	346822	422440	1.12449e+06	733142	1.86214e+06	815265	430349	87626.3	519242	539153	246540	142994	35464.6	125347	25062.4	80066.4	48911.7	39301.2	18550.1	98171	136380	108245	136328	120482	54739.1	75518	196193	228541	219219	215439	191494	194118
11.10_665.4418m/z	665.442	11.1043	neg	23691.8	2.91394e-05	115992	27179.6	2.91394e-05	51338.2	2.91394e-05	652.494	2.91394e-05	2.91394e-05	3372.74	80102.8	31070.7	33142.1	72980.3	61305.4	65188.1	50252.7	17355	3493.19	109747	67436.9	56508.1	53107.1	84558.1	2.91394e-05	9124.67	1718.67	2.91394e-05	47132.9	35355.9	37365.3	32782.9	30396.3	26696.5	31997.2
3.84_439.1601m/z	439.16	3.83615	neg	5889.72	2.91394e-05	10546.5	7099.32	2996.97	31253.9	11585.9	2403.64	7330.57	2225.13	13126.1	2560.28	9810.07	9543.7	5444.04	120617	397676	13521.5	304777	3035.22	30999.4	50985.3	16776.1	7211.57	11938.1	415633	8591.21	12697.3	26436.2	3338.04	23586.3	18176.6	27368.1	17785.2	26208.5	25640.9
4.10_693.1123m/z	693.112	4.10392	neg	8560.68	7572.92	7811.19	14309.3	18878	41226.6	12898	13809.2	33222.1	19806.8	11089	9053.89	27082.2	23779.8	55571.4	2679.68	8692.17	607.721	2481.84	98083	9053.88	3996.71	5441.79	2095.18	5407.73	120235	87071	80863.8	13052	11869.4	38720.5	35672.6	39491.8	39812.6	37392.7	41528.3
3.64_367.0465m/z	367.047	3.63888	neg	1096.89	2.91394e-05	2033.26	552.266	7936.89	2735.68	2.91394e-05	2.91394e-05	2840.21	2.91394e-05	1377.2	3424.57	5079.25	4160.11	3458.6	269.181	2.91394e-05	1086.66	3500.21	1546.47	2.91394e-05	2.91394e-05	2.91394e-05	2.91394e-05	2.91394e-05	2534.03	5490.95	1569.74	15988.3	3418.05	2999.39	1048.93	1826.6	2311.58	1563.44	3225.87
4.32_653.1541m/z	653.154	4.3238	neg	27367.6	32991.9	30466.3	43880	29603.7	9196.97	10106.3	100699	90386.6	40853.5	20974.6	30234.6	37848.7	38486.1	22927.7	7131.5	25624.4	78280.5	44452.6	75414.2	20684.3	27647.1	13726.1	78965.5	56598.2	66848.5	32833.7	49622.6	144849	28937.7	34837.3	31277.9	36029.3	35634.1	33622.8	39396.5
10.02_743.5566n	788.555	10.0183	neg	138300	296941	138176	124732	179192	218454	66197.6	51275.9	79925.5	82592.6	161615	242148	158538	152933	86766.2	439134	341023	555572	348814	649824	431422	414211	626531	203287	208912	318570	102237	45018.7	280240	141909	202263	225223	237836	241220	173216	174617
4.30_354.1666n	399.165	4.30095	neg	3980.33	2846.76	7771.1	12214.3	11511.8	895.057	16336.1	330144	48421.4	43867.6	13276.5	436.689	36152.6	38562.8	3881.43	9733.6	156542	48184.9	1.27229e+06	1.16023e+06	64346.2	134143	26521.4	92663.2	105209	83440.1	9590.06	38386.7	21656.6	6631.38	68164.7	65573.6	65253.5	65296.3	59048.8	58729.3
9.91_459.3478m/z	459.348	9.91277	neg	38921.9	158122	258416	64823.9	1371.72	32474.4	2003.38	8450.41	2.91394e-05	2.91394e-05	2702.09	376622	73961.1	76999.7	102475	17904.8	33034.7	40172	17159	245.315	45446.4	38815.7	21780.8	14625	23034.4	1906.44	6598.68	16607.3	16080.4	21715.6	33231.3	34994.6	30299.8	32555.4	31677.1	31390.3
3.94_113.0239m/z	113.024	3.93572	neg	21892.4	25196.3	27873.8	15659.8	14079.5	40888.3	16709.2	12602.7	28858.2	13660.1	17351	9877.78	17812.2	18999.7	21882.1	22297.2	13510.8	13030.4	5780.31	4131.46	1139.58	2.91394e-05	3945.82	6308.2	9565.39	2.91394e-05	2.91394e-05	635.445	12535.9	4410.27	10245.8	9374.52	9872.79	10843.5	10788	10458.6
7.65_473.3269m/z	473.327	7.6493	neg	402429	278723	1.46827e+06	338697	126062	114996	74772.3	125044	63803.3	177630	30993	408119	273456	290227	186036	178311	237236	462569	260842	170425	359055	283406	437642	210535	291465	32209.9	94107	128180	121055	193686	197766	196886	198658	185403	183407	184692
2.97_235.0975m/z	235.098	2.97443	neg	15299	9996.28	12781.3	11633.8	19419	15346	15390.1	15443.8	20277	16314.2	14267.1	9138.35	12023.1	12761.9	4099.03	21414.7	5362.36	2.91394e-05	2122.34	4226.6	12573.4	10381	10019.9	11022.9	11867.5	8853.73	2.91394e-05	2.91394e-05	2.91394e-05	2983.02	8699.38	7450.42	5936.44	7193.41	7065.86	5985.96
2.72_687.1415m/z	687.141	2.71992	neg	17227.4	57064.2	58051.4	40110.5	90025.9	20079.4	65508.1	16309.6	306720	33278.4	37701.7	111038	90214.6	69580.1	62895.6	18652.2	15057.2	9343.12	16666.7	10090.7	15042.2	6791.34	13058.3	31588.3	20336.9	56493	28634.3	38172.5	32491.4	28005.2	34210.6	39527.1	44283.3	42038.7	50595.8	47809.8
4.63_243.0281m/z	243.028	4.62743	neg	250897	181404	534383	331670	527370	1.49927e+06	675282	564050	601727	640875	616807	1.06275e+06	736067	676061	1.1529e+06	1.27446e+06	1.18496e+06	1.26494e+06	1.23655e+06	957759	952689	975504	956647	785038	943520	933759	953300	806302	890873	1.00505e+06	793575	812286	781051	789197	728510	747866
0.58_333.0579m/z	333.058	0.575333	neg	96247.7	140363	319984	227804	158763	288367	370512	796981	116191	364235	30559	39949.9	221062	235384	23925.2	1.07602e+06	403496	1.58284e+06	1.35336e+06	4.6973e+06	813821	469913	764998	230039	330919	82266.6	60683.1	101940	166050	158031	305337	335184	327759	339316	383674	365809
3.84_349.1311m/z	349.131	3.83615	neg	1.94282e+06	12758.7	913891	1.76529e+06	1.87121e+06	371170	62404.5	5122.69	3622.46	8246.55	1.93143e+06	1.05673e+06	1.02302e+06	1.09111e+06	881470	619053	8549.09	1.54706e+06	21047.7	23799.2	3955.73	14905.9	2911.59	1.46714e+06	1.48824e+06	56736.2	2.79019e+06	4.06662e+06	199770	2.03376e+06	681885	668461	680962	694952	741157	712708
4.59_377.0659m/z	377.066	4.58933	neg	24083.8	66449.6	47118.7	35711.5	51690.9	104331	19155.5	9180.25	30443.7	10657.2	101779	13769.4	70043.9	72668	505256	1846.78	1760.05	891.63	3876.26	333.601	1199.03	636.703	607.132	2.91394e-05	1434.15	151.145	1296.79	90.3321	3820.06	1645.19	41083.2	44080.2	39244.8	37857.4	36179.6	33826.5
0.58_453.0648m/z	453.065	0.583367	neg	1152.02	1350.9	55214.1	106705	4163.89	1874.09	627.426	3451.14	2502.23	2060.77	2.91394e-05	801.846	12308.6	12930.5	888.9	1966.96	6586.58	4595.75	8721.65	29442.2	5024.08	2195.51	4001.84	2819.93	2520.56	67.084	359.515	1114.09	2385.16	2536.92	5125.73	5921.33	5809.71	5379.64	7219.07	6701.46
4.59_723.2163m/z	723.216	4.58933	neg	8823.04	8238.65	14066.2	22069.6	21388.6	3918.31	5339.23	7535.23	11700.1	13087.8	19327.5	47084	24580.6	25528.2	12487.7	24806.8	61357.3	31925.1	95500.9	45663.9	23577.6	20303	39991.2	15447.1	19010.2	34603.5	30928.4	210838	148038	84856.5	24761.7	29233.3	24235.3	25077.8	28218.3	20649.7
3.19_516.0969m/z	516.097	3.19467	neg	6759.67	29029.6	4604.66	7198.62	6716.39	2.91394e-05	84910	101812	20150.8	39594.4	107232	2.91394e-05	27457.1	29287.6	3848.45	58419.3	2.91394e-05	72092.2	13718.9	132728	171561	71681.4	153736	34183.1	34660.1	17347.3	21889.4	2.91394e-05	7955.16	2.91394e-05	36269.6	33201.9	27913.7	32192.6	30347.5	35440.3
3.35_181.0503m/z	181.05	3.34873	neg	10263.2	2.91394e-05	13731.8	19855.2	1903.27	182353	35861.1	31487.7	23060.4	80769.3	20364.1	30866.2	33920.8	35286.8	2.91394e-05	182285	107672	49478.1	5107.3	32828.7	63165.4	89161.6	55128.9	133600	172312	24049	129002	53210.9	207502	195030	53176.7	56443.3	50454	57061.7	54139.8	61276.7
3.09_715.1326m/z	715.133	3.09115	neg	287823	341969	38873.6	297985	329796	249132	498610	205099	880356	481331	236774	710652	401789	382754	362633	165501	60390.7	80406.4	59153.2	263069	16138.4	2.91394e-05	43559	119574	44306.3	429621	402397	187458	362452	555574	217928	218933	216520	197843	187631	175767
13.84_729.4680m/z	729.468	13.8386	neg	91393	102335	101962	74266.3	84831.8	31097.2	27723.5	57322.7	91535.7	58539.3	61654.1	49131.9	70079.1	71949.9	117011	177332	207444	236133	156975	163258	239209	345568	421492	325506	306739	80444.1	119900	152004	157056	93323.7	100459	111592	109025	187918	135217	182442
4.13_487.1304m/z	487.13	4.12678	neg	11747.4	6175.62	4811.44	7987.53	8473.15	16021.3	12279.2	11327.6	10144.9	19778.7	9370.4	9985.04	11220.7	10873.8	13948	1295.21	8947.98	7977.05	6180	8058.15	7242.24	6256.15	8227.6	8045.89	12333	7442.25	7238.62	4795.49	7439.64	8357.99	8307.8	9178.35	7951.65	6518.89	9034.21	9998.82
5.27_925.5178m/z	925.518	5.27272	neg	2.91394e-05	2.91394e-05	2.91394e-05	2.91394e-05	2.91394e-05	2.91394e-05	2.91394e-05	228814	2025.18	2.91394e-05	3703.52	2.91394e-05	18253.9	19470.9	2.91394e-05	62807.1	239952	361090	491329	667251	736305	485921	736535	642475	241358	4685.1	2.91394e-05	4570.59	88223.7	2.91394e-05	221036	251157	243557	241112	188328	198693
3.35_421.1129m/z	421.113	3.34873	neg	61932	66765	105604	58118	121962	621567	279085	322408	486643	877391	29974	62384.3	212908	220823	5606.52	89402.9	2.91394e-05	2.91394e-05	2.91394e-05	18950.2	19481.9	6703.89	9426.53	102333	137525	2.91394e-05	11380	39432	20116.3	146773	40684.8	44955.9	41407.7	38441	43542.2	44913.4
2.66_625.1381m/z	625.138	2.65897	neg	32078.3	15176.5	8867.68	21133.8	47801	7743.81	21128.1	15265.1	24819.5	2013.21	38255.9	32723.1	26574.7	26855.7	16029.9	14405.7	24231.5	14111.2	16013.5	12252.9	17382.6	17245.3	24001.6	11188.1	9867.13	42324.8	36408.1	31564.2	29881.2	31498.5	18742	19385.3	18152.3	17502.1	17599.2	20603.9
10.28_744.5292m/z	744.529	10.2773	neg	51730.4	105967	58069.1	22560.4	60324.4	125925	31303.9	35047.1	31768.9	29424.7	59856.5	74012.1	63452.5	59746.8	68200.7	72425.1	73600.5	51770.5	64303.3	151630	83261.3	77804.6	89839.3	34729	33558	56077.1	23776.9	15769.6	48417.6	45348.6	62237.3	68061.7	71304.5	70349	62577.1	63096
2.56_523.1669m/z	523.167	2.5599	neg	162692	29802.5	141074	60781	12885.6	30586.8	9828.7	4319.49	18321.3	2404.39	39612	80052	42918.7	44757.6	29505.6	54726.5	30519.7	18938.4	181258	17055.6	36895.2	25585.4	94274.4	7408.08	4551.17	39975.4	11875.3	56643.7	4081.35	17014.5	27238.4	29057.6	24942.2	26524	27132.2	30180.8
2.79_346.0677n	327.05	2.79495	neg	1.02839e+06	1.05933e+06	179547	702749	1.0027e+06	135898	2.84756e+06	1.01109e+06	1.99003e+06	534672	202635	151719	815281	860121	175243	167178	484700	437596	370712	1.67794e+06	294714	531462	317322	1.15282e+06	415778	231824	128688	228675	458146	289576	502425	498339	491876	497465	501971	501652
3.01_385.1154m/z	385.115	3.00695	neg	562483	521927	1.69596e+06	1.72565e+06	724670	380189	391015	96296.5	1.19811e+06	610255	149696	360039	619831	617522	203979	21279.3	2520.34	40690.2	22728.8	156695	169591	170611	112301	185754	162554	38914.4	34693.6	14484	29206.7	22845.8	202410	215034	218309	212448	178438	193288
3.44_377.0870m/z	377.087	3.44227	neg	8723.04	5476.18	1564.21	9451.13	31597.3	1344.88	61840.9	187066	50592	50494.7	13653.6	817.26	28646.4	30446.3	5427.66	697.899	3714.88	22382	10145.1	19819.7	2762.72	7237.19	913.042	77017.8	53185.2	1124.63	2.91394e-05	5436.34	2.91394e-05	537.843	10687	10408.5	8283.6	9909.76	11037.8	10766.6
2.64_783.1624m/z	783.162	2.64373	neg	8058.7	3725.64	10604.2	16468	16201.8	11974.5	22429.7	13685.7	13703.7	10056.3	10363.8	2482.08	10599.8	10447.4	326.634	2166.21	2.91394e-05	1085.02	9160.04	3038.79	4821.3	4835.79	2132.75	3883.42	1878.28	5078	4295.77	5986.91	7527.38	5345.02	5610.94	3753.21	6384.15	5814.4	5854.21	4147.08
3.66_331.1200m/z	331.12	3.66282	neg	8847.95	616.733	685.72	7550.3	23657.7	8654.09	443822	15657.9	1567.08	77004.1	93428.8	1300.18	47132.7	50268.3	4156.09	3715.76	1219	7926.57	11876.5	1986.2	8355.45	10462.8	4452.99	9803.68	14073.9	1239.67	12786.2	6039.24	679.487	848.98	15661.8	16605	15968.4	18374	14845.2	13973.4
13.83_665.2934m/z	665.293	13.831	neg	4363.01	7419.07	8892.95	5163.83	1895.67	1777.12	2.91394e-05	2013.86	3419.53	9084.68	81243	2244.25	17645.8	17158.4	23736.8	11120.6	2512.91	42950.6	4994.4	58457.3	16219.5	14482.7	17710.8	4529.47	3639.96	268571	65709.7	109434	134685	76768.8	22621.2	28614.6	22322.7	23496.9	20515.7	19339.4
7.89_399.3475m/z	399.347	7.89312	neg	6695.86	15616	37279.1	7249	2.91394e-05	21329.8	1133.92	4895.7	2.91394e-05	27676.7	5152.01	56768.9	15842.2	14849.2	922.651	2343.4	3052.92	26089.5	17445.9	3774.99	1697.53	701.973	1180.65	10064.1	12281.2	4746.86	20249.4	21807.5	24946.4	36507.9	12057.7	9177.05	10447.8	9570.8	11518	11959.4
0.64_254.9805m/z	254.98	0.637517	neg	93286.8	1721.81	1311.21	1643.67	4025.77	127284	301225	6.8245e+06	1.7303e+06	2.63229e+06	150959	19739.8	794881	845544	2.91394e-05	2.91394e-05	2.91394e-05	2.91394e-05	0.299016	2.91394e-05	368110	295554	341119	2377.73	0.150397	679.542	243.92	185655	3532.73	2.91394e-05	361973	418162	416857	446372	467939	483923
9.08_653.4298m/z	653.43	9.0846	neg	160366	27484.1	171930	78951.1	100285	41666	22581.8	107099	15471.8	94513.8	1647.84	2.91394e-05	56509	60276.3	22271	53523.9	90685.2	24788.9	35880.1	2.91394e-05	105528	108986	51309.5	44502.7	49197.8	3009.81	2.91394e-05	2.91394e-05	2.91394e-05	12734.3	36254.7	34610	35575.4	39940.2	36122.7	36087.1
4.32_339.0502m/z	339.05	4.31618	neg	4802.56	4692.39	15147.1	1665.3	4807.95	62813.3	1463.38	1999.9	1355.02	2787.5	5423.45	50318.4	27146.8	18457.7	82873.5	30281.9	11849.6	9233.84	113007	3915.62	12824.1	8967.77	13754.5	1320.45	5400.36	9351.39	10927.4	8715.65	13775	13025.9	15169.6	15103.4	16104.8	17267	17934.3	15191.5
2.77_463.1258m/z	463.126	2.77207	neg	50080.7	41236.4	45984.3	31151.8	48178.6	49759	57715	40233.1	42538	62403.5	80805.1	62900	60087.1	61230.3	84213.2	129261	98304.2	143979	201570	72199.9	93984.6	119070	95800.6	88374.8	117863	102124	215733	181793	210757	185180	61617	63649.6	73161.2	63978.7	68982.7	64975.4
8.67_477.2247m/z	477.225	8.67433	neg	193330	449250	176279	190886	206885	154541	170857	228042	85684.4	256368	162009	19236.4	211830	224256	154787	407441	339826	344800	442351	681241	304570	410903	388613	381353	534819	558999	267332	169355	444525	254892	239972	269166	275892	301275	181041	200583
3.82_393.1166m/z	393.117	3.82047	neg	1089.04	2.91394e-05	2.91394e-05	2.91394e-05	2.91394e-05	1103.81	9056.85	12756.5	3774.43	9271.13	4763.4	360.717	4237.24	4519.72	2.91394e-05	25277.1	47450	25764.4	25167.2	16276.6	15431.2	24176.3	20888.7	9249.86	12863.1	2.91394e-05	5984.83	17674.1	2551.78	9552.59	7162.95	4829.87	6723.98	5002.53	6506.6	6193.09
9.12_858.5520m/z	858.552	9.11508	neg	102212	25304.1	405741	159653	266511	97303.2	8205.37	33775.8	220626	46103.2	386768	87341.8	175214	178296	311012	225104	476948	55217.3	198362	80956.9	849994	816559	363560	414002	485690	284454	268958	33414.3	151764	663695	232080	263022	258587	261356	234736	232935
4.49_555.1877m/z	555.188	4.49145	neg	3118.69	3719.08	11999.6	6253.43	2526.47	2.91394e-05	631.654	5406.18	136.427	2071.18	4329.91	4771.29	9823.01	9518.79	11313.7	1651.97	2939.47	5402.01	393.908	357132	4594.58	4318.37	2353.23	6320.44	6811.7	26010.6	21373.4	26251.9	2098.45	4566.04	10495.3	10742.9	9994.22	10225.4	12181.3	11228.6
0.68_188.0558m/z	188.056	0.677433	neg	2.91394e-05	2.91394e-05	1195.1	2.91394e-05	2.91394e-05	2.91394e-05	36.3434	2.91394e-05	378.629	2.91394e-05	683.284	12783	1387.85	1146.06	188.344	13054.4	2.91394e-05	9109.74	3259.88	8408.86	297.276	784.216	672.328	409.346	225.785	8932.7	25317.2	5199.53	1045.16	1597.79	672.19	1267.93	1081.86	786.573	640.931	1046.34
2.68_497.0958m/z	497.096	2.68182	neg	1528.68	4808.95	2956.76	7588.96	4623.74	6043.59	60639.5	30004.5	108911	9279.27	2232.02	6091.73	17612	18463.7	5287.34	7418.77	5084.96	112823	6111.91	19255.6	6499.22	11700.2	9897.42	27355.8	10986.5	5070.47	6886.53	9439.61	19740.8	7969.15	9334.47	12999.1	10470.6	13977.4	14805	13345.3
2.55_451.0533m/z	451.053	2.55228	neg	26781	31267.7	40850.1	45811.9	64170.9	42721.9	106003	89635.9	110855	132329	28665	41527	67461.1	65282	108566	26104.5	25603.1	4936.73	24975.7	31711.2	26077.6	15730.1	35140	36243.2	31462.7	39606.9	20392.8	38721.5	31091.1	35013.5	40718.4	39333.1	46030.4	34715.4	38076.6	41609.6
4.34_293.1751m/z	293.175	4.33905	neg	2.91394e-05	2.91394e-05	3059.99	1532.34	5173.14	3285.52	378.787	410.56	2.91394e-05	269.848	412.757	191.936	1040.76	1110.14	2.91394e-05	9989.63	12597.9	33770.3	12052	18719.7	16879.6	22656.2	20361.8	21853.7	23642.4	2.91394e-05	2.91394e-05	2869.46	2104.98	7580.66	3955.53	5369.19	5902.37	5830.7	5783.19	6153.06
8.10_433.3323m/z	433.332	8.09765	neg	51401.9	88303.7	165127	27917.8	17674.1	4186.6	12147.2	24965.6	24868.1	13451.6	2953.95	3163.77	29708.7	31594.9	3031.23	5720.57	4866.06	16843.5	6467.71	17040.2	8840.68	11285.6	10492.4	9736.35	10885	8748.45	15612.6	6436.04	5654.09	7717.53	13781.6	13646.8	15377.1	15017.3	16045.4	15902
3.16_584.1876m/z	584.188	3.1593	neg	1.04182e+06	1.10237e+06	606902	711176	920955	4926.62	2.91394e-05	2.91394e-05	863.587	4757.12	940928	1.25881e+06	612946	614400	1.19764e+06	1.42842e+06	2.91394e-05	1.06218e+06	194521	1.29057e+06	173890	660232	89354.9	349629	209498	136886	1.3197e+06	292952	1.61735e+06	907869	455146	522474	480351	516377	536429	520368
4.10_321.0761m/z	321.076	4.10392	neg	7004.64	7209.37	4734.05	4528.85	7476.16	14027.6	5630.92	4147.54	8823.18	7567.25	6577.88	9045.98	7054.56	7316.03	7871.38	7819.12	11648.1	8061.31	6161.63	1007.65	5960.97	6117.9	8583.81	7224.41	9684.59	3516.83	7964.13	5315.91	8496.62	7535.25	7151.52	6876.6	4994.87	5666.3	6852.91	5698.85
4.05_561.1987m/z	561.199	4.05042	neg	3357.72	6662.83	18365.9	14586.9	20446.4	10626.9	10659.3	14238.6	17147.9	7000.47	35851	9491.58	15965.2	15194.5	12963	34511.7	10718.6	33968.4	39352.6	22521.7	30710.6	51825.1	34725.8	129573	145637	117778	82740.8	47546.6	33613.3	22790.4	24761.1	24689.1	24441.7	28602.8	24125.3	31704.6
5.02_239.1280m/z	239.128	5.02245	neg	9909.68	13042.9	11452.4	8636.58	10593.1	13777.2	7509.07	10634.2	11598.2	10763.7	11677.5	7943.66	10517.7	10508.6	10822.4	12255.1	8923.65	11147.2	8358.45	9445.03	8043.85	7599.69	5944.14	8402.04	7498.66	6296.39	10762.8	7843.15	5928.4	7247.31	8319.62	7365.48	7089.96	6232.21	7512.07	6829.9
4.35_378.1460n	377.139	4.34667	neg	41108.8	26948.8	12420.7	20172.3	105469	2225.61	35201.6	9547.5	113093	8391.85	31687.2	21579.6	42169.9	33822.1	29869.7	120.685	11006.9	6605.17	2360.65	3580.3	5126.61	2300.51	2.91394e-05	10225.9	7426.34	12016.3	14837.5	17537.2	12029.6	22449.8	21118.5	17762.6	18283.5	20414.5	20747.1	19205.5
2.41_619.1176m/z	619.118	2.4087	neg	59284.7	232217	104199	283627	438673	85086.5	224944	122566	320484	176049	314619	155235	284003	275708	98238	136995	101056	162794	182926	2.53806e+06	109320	199398	128100	486421	356192	306129	304440	354262	1.39435e+06	847610	366658	364044	373172	342720	359541	316052
3.47_740.1835m/z	740.183	3.46798	neg	133.33	563.407	2.91394e-05	1327.26	4884.06	2.91394e-05	24150.1	15424.7	848.419	8327.39	4080.62	159603	57627	22037.7	51478.6	2.91394e-05	1.49158	2.91394e-05	1660.34	2.91394e-05	2.91394e-05	2.91394e-05	847.258	345.793	2.91394e-05	9739.4	5157.75	1897.93	3440.3	1088.37	12045.2	16386	6811.77	13078.5	8017.58	16135.6
7.40_301.2161m/z	301.216	7.39903	neg	350447	409769	65448.8	16373.2	2.91394e-05	2.91394e-05	2.91394e-05	2.91394e-05	16439.7	1051.77	687.774	11907.5	58246.9	62069.5	2.91394e-05	2.91394e-05	2.91394e-05	2716.65	2.91394e-05	2.91394e-05	2.91394e-05	2.91394e-05	8054.03	825.275	671.233	10838.7	2.91394e-05	377967	2.91394e-05	2.91394e-05	23536.2	22415.6	22754.7	26804.9	23345	25175.3
3.83_445.0721m/z	445.072	3.82833	neg	3477.28	4613.08	3415.4	6642.08	10236.9	29729.7	8422.49	13656.4	12978.5	12600.7	10820.2	10372.9	13036.6	11799.9	13322.8	25808.7	27978.3	13575	38192.5	5253.53	18889.9	17114.9	21206.1	3803.89	6561.86	14136	51292.1	17076.3	7336.56	17861.3	17116.4	8731.28	11772.5	12008.9	10712.6	12388.8
8.11_379.1567m/z	379.157	8.11288	neg	5.35283e+06	1.37519e+07	6.20706e+06	7.29307e+06	2.8379e+06	4.596e+06	7.18116e+06	7.4273e+06	2.52684e+06	8.40664e+06	4.49423e+06	6.43783e+06	5.98605e+06	6.22429e+06	2.63955e+06	7.01057e+06	5.20929e+06	9.09621e+06	8.23342e+06	8.28242e+06	3.41704e+06	3.50044e+06	5.24992e+06	3.49777e+06	2.41377e+06	5.3341e+06	6.51555e+06	1.40641e+07	1.43702e+07	5.17553e+06	5.48937e+06	5.30307e+06	5.2176e+06	5.14456e+06	3.5674e+06	4.06127e+06
9.28_790.5353m/z	790.535	9.2827	neg	40224.6	1968.37	73712.5	23346.1	17440.7	28416.4	2.91394e-05	26281.3	2.91394e-05	19090.1	4953.44	53636.1	28197.9	29843.7	31218.4	7923.36	67726	36222.8	9561.43	24433	82027.3	84707.1	71529.5	46858.8	68603.9	2.91394e-05	23334.9	2.91394e-05	7488.86	59828.9	30420.2	41114.1	36915.8	32750.9	38440.8	30765.2
7.49_687.3399m/z	687.34	7.49047	neg	1960.2	6825.97	509.701	11906.5	7670.08	2.91394e-05	8.61169	6889.06	2.91394e-05	5685.69	310.926	2.91394e-05	2863.17	3054.04	2.91394e-05	33687.3	98034.5	16188.6	94607.6	127943	516793	300585	236471	87481.2	85530	4200.41	378.116	1789.37	24071.3	1127.83	38366	45711.1	55359.8	53794.1	39739	44318.7
5.43_285.2058m/z	285.206	5.4251	neg	239013	315501	464072	173010	63629.6	178194	39342.6	48716.4	31576.5	63125.7	42739.6	410788	142529	149129	18398.3	30742.1	163148	53206.2	165092	42990.2	44330.9	10418.6	87104.7	43219.5	48948.2	91579.2	122822	313928	289772	142258	100664	100261	97653.6	94568.9	96520.5	98540.3
9.55_407.3161m/z	407.316	9.54822	neg	14461.7	2054.77	50035.3	24426.6	16379.4	1243.19	2.91394e-05	13150.3	2.91394e-05	1836.99	1266.23	3342.52	8662.21	9239.69	1736.04	13868	21523.2	3509.29	8111.18	7160.33	34115.4	38526.9	16485.6	16756.6	16135.8	2.91394e-05	2.91394e-05	2.91394e-05	2.91394e-05	2550.26	5600.24	8215.59	8275.69	8702.98	7511.79	6465.12
2.97_445.1338m/z	445.134	2.96627	neg	16665.6	102058	29495.8	29809	12995	151532	13247.6	10150.2	19405	56231.7	35170.9	46711.5	39191.2	38938.3	20685.2	27031	13246.3	4270.3	11674.7	16256.2	11710.3	9289.1	20642.3	26881.3	41831	39059.6	13485.7	29805.5	3492.54	11744.7	19063.9	18157.2	19478.8	18309.9	16727.2	17426.7
3.54_490.1233n	979.248	3.54147	neg	74567.8	43788.2	46417.2	42899	121183	26333.2	53796.6	22425.5	39139	33777.1	47721.1	28901.4	166790	173823	29030.1	113548	201450	48327.8	90117	701812	56759.2	127242	82324.4	69457.4	66310.5	895824	1.93319e+06	1.43522e+06	123162	116265	218405	204626	224383	193196	155770	155755
4.00_741.1966m/z	741.197	4.00452	neg	5312.96	2.91394e-05	15571.9	5792.56	20147.2	2351.21	2.91394e-05	2.91394e-05	2.91394e-05	2.91394e-05	47728	5218.63	10119.7	10439.9	42316.8	4678.38	3390.56	674.825	780.547	2.91394e-05	3922.27	2094.03	2672.7	3617.42	2710.59	3222.4	14861.5	6277.66	2.91394e-05	9944.41	3284.96	4105.31	3586.69	4515.84	6961.5	6932.97
4.66_222.0671n	267.065	4.65792	neg	43335.5	114657	3.64111e+06	51121.1	73676.1	343280	43207.2	20220.9	45606.7	34066.4	21059	78255.5	312677	328849	103129	4040.01	7146.69	21736.4	8349.06	10336.6	2844.97	2783.61	3838.93	25344.7	50570.1	3164.27	3807.62	15041.7	7863.59	3112.03	147680	145664	146529	137902	129360	128168
2.77_503.1404m/z	503.14	2.77207	neg	244474	204197	87037.4	329746	595667	224890	279044	541490	200899	332594	409811	28267.8	295772	313386	573683	473947	293253	383899	609430	847130	450925	1.06587e+06	829955	536354	658411	450977	263823	501120	661839	209017	334824	336845	326298	325755	346744	354251
8.86_711.5019m/z	711.502	8.86482	neg	639898	601847	135987	281406	451547	521468	518749	461177	296820	622739	1.23795e+06	307899	762091	664501	2.29596e+06	1.46363e+06	939218	166251	409988	705744	570680	282909	442269	179253	140458	1.33153e+06	2.19003e+06	1.71246e+06	1.3012e+06	1.39998e+06	667392	569976	630750	569781	517277	474781
2.97_671.1467m/z	671.147	2.97443	neg	21858.2	35589.7	8556.94	5143.49	20950.7	17739.6	12799.7	582.453	54772.2	4555.08	6313.18	49797	88017.8	57112.2	518708	1806.78	2955.18	10181.1	1199.06	24094.3	15202.1	16855.3	2.91394e-05	18598.1	20071.2	14114.8	6221.3	2.91394e-05	17267.4	4698	24590.4	18270.7	19264.8	18644.5	13087.8	14017.6
9.28_365.3052m/z	365.305	9.2827	neg	6053.38	22709.7	6566.94	3894.04	2392.94	57042.2	2.91394e-05	2.91394e-05	2.91394e-05	2001.61	69749.7	36271.1	33662.3	26246.7	116542	2963.61	1256.99	11943.3	2.91394e-05	2.91394e-05	1231.77	759.303	2.91394e-05	19943.5	22121	6526.56	46248.7	7597.56	18644	32473.9	18946.6	15059.2	18002.3	15083.8	15794.9	17580.9
4.25_207.1016m/z	207.102	4.24758	neg	382.026	2.91394e-05	1539.22	1154.51	2012.5	1804.06	1088.1	6950.84	1104.59	2249.02	838.47	2.91394e-05	1442.14	1538.28	2.91394e-05	2.91394e-05	475.009	35395.2	1847.72	26283.5	8168.47	1981.63	823.52	2648.4	106.962	1136.16	1401.87	2530.82	5196.32	298.714	2351.42	2002.16	2694.86	1730.16	1722.1	1251.64
8.29_299.2599m/z	299.26	8.28813	neg	13096.6	20336.6	13301.3	7127.89	7179.57	16736.9	4604.08	7143.8	4859.83	5824.37	4820.31	16075.1	9798.28	9864.39	4948.04	8414.48	13072.5	22299.2	9874.64	7563.49	5598.5	8237.88	8391.01	7755.39	12796.7	6451.99	7329.89	2487.24	17916	9285.32	7999.43	10219.9	10435.9	9439.74	9961.41	9403.84
6.06_552.3315m/z	552.332	6.05513	neg	50823.6	51924.9	26272.5	15498.4	54152	5041.54	89685.2	39332	79693.6	17217.4	168721	5759	51764.7	54174.4	65609.2	90631	30475.8	70343.5	64189.3	424342	105995	66240	81773.4	79442.7	28311.2	205566	51053.4	77076.5	54032.9	135694	57672.9	61795	53317.3	57962.8	56988.9	56078.5
3.77_448.1347n	895.244	3.77358	neg	259093	253032	391239	261770	394876	163233	165289	199445	202015	122942	385578	131666	243782	253411	251950	515389	233854	105592	361780	88067.3	296086	216786	297783	292054	392173	499788	355854	682240	270548	252211	220077	225330	219999	238421	208706	225637
4.23_325.1431m/z	325.143	4.23235	neg	1843.07	345.953	2520.86	472.974	7.82155	1913.23	2029	36.6508	1188.58	1678.93	3069.85	4911.86	2422.94	2299.2	2713.72	13528	9208.1	47821	9387.09	6052.2	16222.2	18110.3	5917.53	4734.51	4468.03	14975.4	23399.2	15726.3	15311.6	13104.9	4947.73	5823.02	4810.52	5406.16	5323.77	6728.75
4.84_221.1524m/z	221.152	4.84078	neg	271025	262546	325766	254655	356918	520191	323074	382846	466485	404832	695665	494444	425667	413240	491917	739811	637887	649792	413356	469331	558424	517785	659156	611537	513673	507051	455465	576456	450014	326402	410528	439760	427333	458185	514071	514431
2.04_487.1104m/z	487.11	2.03655	neg	11993.7	30789.1	68843.6	35537.1	11283	16906.4	13218.4	16994.4	14690.4	25161	6726.59	5601.04	18461.8	19127	1593.66	1426.37	11387.7	2.91394e-05	3253.29	2990.44	2.91394e-05	2.91394e-05	3267.01	3654.23	2150.44	7649.33	2338.71	6014.42	2.91394e-05	2978.06	10303.8	8412.61	8308.02	7186.96	7843.81	10441
5.01_463.1042m/z	463.104	5.00722	neg	3708.21	17274.3	6095.57	3597.48	1982.4	313394	3383.85	2909.24	3099.84	3551.44	1328.24	132.668	24033.8	25636.1	2.91394e-05	749.992	50708.4	2586.66	5563.96	312.322	1074.76	522.479	786.925	1621.24	313.688	199.986	2.91394e-05	722.223	9240.29	997.566	5267.19	5544.78	5632.57	6842.88	4037.86	4584.89
8.87_541.3167m/z	541.317	8.87245	neg	13067.7	2199.63	42441.4	10846.1	5896.03	6081.25	515.592	7649.8	567.471	11719.2	2.91394e-05	7050.31	7534.99	8037.32	3242.33	6455.16	9477.71	9688.96	8569.42	5019.06	7956.24	9048.81	14005.7	9670.66	17423.5	2.91394e-05	2344.87	714.618	336.091	1404.77	6771.71	7273.69	6328.9	7230.05	6174.09	7590.33
3.73_707.1984m/z	707.198	3.72623	neg	584063	396944	957252	599441	2.04839e+06	28273.6	33831.9	53321.9	49419.5	28589.5	316223	644914	417269	428333	227529	188505	79039	88213	113655	60059.3	109998	191968	129916	82151.3	82810.7	35981	132603	124937	148448	43768	219066	205725	215661	213855	223236	230356
5.68_518.2534m/z	518.253	5.68297	neg	2.91394e-05	2.91394e-05	2.91394e-05	804.345	14928.2	2.91394e-05	7709.33	2245.06	26132.5	1511.69	100792	2128.08	14231.3	13061.5	8534.28	663.495	2.91394e-05	33385.2	2.91394e-05	16611.1	2.91394e-05	2.91394e-05	949.257	9065.21	2.91394e-05	138487	6432.65	28409.7	28341.3	15157.3	9820.56	11670.7	10124.3	9162.72	9562.97	10461.8
4.10_575.1761m/z	575.176	4.09628	neg	69910.5	94197.4	49209.2	117584	52541.6	106357	102725	48881	102328	259667	17276	56828.5	76003.1	79536.6	18473.5	41491.7	42496.9	17098.5	45098.6	19645.6	19795	32436.5	24183.8	28565.8	31834.1	31881.3	21565.8	15637.9	28276.5	46449.5	39885.8	32208.4	33650.2	31817.3	29846.2	34672.3
8.72_397.3330m/z	397.333	8.72005	neg	12792.4	14560.1	25994	10633.6	2356.25	16198.9	9981.92	18167.7	1197.12	32023.7	11184.4	6101.8	15448.4	15649.9	21167.1	6296.21	12658.8	13902.3	4722.29	10210.4	4856.35	6033.69	4040.73	23367.7	35674.8	1945.4	14960.8	2054.89	4963.02	26274	10047.7	12793.4	11510.9	11046	10250.9	8113.09
8.12_581.4560m/z	581.456	8.1205	neg	19534.9	52551.8	28023.3	42774	7482.17	13725.8	33697.5	37971.1	9571.21	46070.2	28844.6	50919.5	30351.8	31581.8	12839.7	55669.8	38061.2	63644.3	62357.7	55958.5	25344.7	20453.6	35948.1	14030.5	12952.6	49054	45861.5	116969	108470	59866.4	32314.9	39354.6	43497.7	46423.6	37931.5	50431.1
9.71_567.4642m/z	567.464	9.70703	neg	10181.9	12239.3	126997	45541.7	2.91394e-05	10699.7	2.91394e-05	2.91394e-05	2.91394e-05	1363.5	5160.41	92835	31819.5	33940.8	2.91394e-05	31138	72128.6	135032	23402.9	11427.5	19105.6	46324.9	55288.4	4370.5	1947.11	2.91394e-05	11053.6	55235.4	81074.4	75421.1	34516.3	33918.3	33946.2	34903.2	26550.9	24685.8
9.21_603.3900m/z	603.39	9.20652	neg	20108.7	46425.8	563546	17199.5	15131.9	2450.67	747.802	345.446	655.321	2462.68	1192.89	15401.6	45840.3	48895.7	475.897	2478.24	7832.86	76475.5	4718.87	8938.29	5543.82	6765.88	33293.1	10512.3	18062.9	5217.21	2201.91	507.673	2203.67	667.812	21322.6	20236.9	21207.5	28196.8	15482.2	16920.3
7.51_297.2424m/z	297.242	7.5057	neg	50298.2	20483.6	128430	35233.6	11680.3	30299.7	7393.66	16275.8	6394.12	21008.5	24443.7	93084.5	40344.4	41961	42011.9	31959.6	45263	46134	36191.2	35434.1	73585.6	66831.2	44891.3	29156.5	28338	48306.4	50047.6	73955.4	64243.5	126024	38133.4	35840.3	37882.2	35852.7	37106.7	35796.1
4.90_309.1135m/z	309.114	4.90055	neg	689.607	1979.48	679.706	2208.23	624.288	39335.2	876.83	985.064	1076.76	59.1603	647	2923.63	3570.8	3761.27	125.925	1192.5	1750.57	7011.41	1573.09	6222.35	2194.67	1803.07	1712.06	1776.33	913.695	1422.27	935.278	1540.75	501.129	1357.96	1440.45	1589.21	1900.02	2749.79	1536.25	1910.59
2.78_389.0875m/z	389.087	2.7797	neg	70878.7	100562	16974.9	65042.6	47533.9	18640.7	57049.4	44305.2	27707.5	34544.8	35518	31767.2	44701	46457	13880.3	16026.4	13926.3	21152.1	18451.8	33701.1	17579.2	30112.3	9222.03	28610.2	14431	31477.5	45292.4	36371.3	80784.4	63610.1	32041.7	30239.2	31690.3	28738.9	29254.6	33329.4
13.85_775.4424m/z	775.442	13.8462	neg	17628.3	2483.63	14416.4	7400.91	2743.87	2.91394e-05	2401.29	9668.96	4351.33	10347.6	1793.67	2.91394e-05	5029.33	5364.62	2204.05	9283.53	18221	11286	9015.57	6042.18	30237.1	38331.6	18062.1	21211.2	22050.8	2.91394e-05	2.91394e-05	2.91394e-05	2.91394e-05	2784.45	10156.6	4815.54	9890.73	13668.5	6674.01	5924.72
6.13_537.1193m/z	537.119	6.13132	neg	1116.53	38916.4	376165	76704	9363.39	3.38149e+06	97661.2	286143	117553	59106.1	40378.4	1.11227e+06	402393	408086	37190.9	3572.31	14199.3	592434	54566.1	270.894	7312.87	35615.4	5393.98	493454	574251	7436.6	34983	15658	53518.1	35466.9	187824	201829	194998	185370	171548	184702
5.71_313.2370m/z	313.237	5.70582	neg	16472.1	22175.4	81796.4	17584.6	7510.09	129637	500.483	1408.22	1426.15	2248.58	1155.05	32237.1	22277.4	23762.6	2.91394e-05	6241.36	13992.3	26369.4	60695.6	15611.7	25859.1	18743.1	27347.8	79397.1	2680.04	1263.36	10449	8420.78	15307.4	26561.7	16789.6	17659	16257.5	16591.3	15127.6	18579.8
2.66_133.0137m/z	133.014	2.65897	neg	35921.5	57210.6	6793.49	59168.5	125844	36946.9	91300.6	106876	50469.3	54094.5	20247	16366.9	55331.4	56430.8	8603.03	29092.6	22011.2	52699.3	37149.9	38018.5	31185.7	31672.3	26712.8	45708.7	38889.5	29450.8	30412.2	37947.7	116037	27301.1	38244.9	39776.7	34719.3	33975.9	20853.5	21353.1
3.07_239.0564m/z	239.056	3.06525	neg	7626.46	22227.1	14546.7	6607.06	1943.65	4744.89	2248	3917.17	2012.75	3639.74	6116.05	40674.8	14712.4	11210.1	36749.9	2.91394e-05	6534.8	998.504	4198.81	18.87	1546.5	344.141	2.91394e-05	719.503	869.236	2.91394e-05	2710.08	119.483	7437.83	5151.13	4028.72	5546.57	3620.82	5708.62	4351.5	5963.6
2.72_427.0681m/z	427.068	2.71992	neg	12572.4	13965.8	5640.49	11870.5	23875.5	8198.42	47652.1	14071.9	98297	11344.4	9641.65	11139	22174.2	21896.1	5798.69	10707.4	4923.79	8766.27	15075.6	20891.9	6753.17	6438.53	9421.99	17248.1	10480.1	17205.8	10113.2	13179.5	19079	15709.9	14350.6	13872.7	13691.8	13640.2	12149.8	13977.3
3.87_607.1484m/z	607.148	3.87357	neg	6550.11	2244.53	3040.95	2.91394e-05	6982.05	9175.17	14777.1	4410.58	19479.4	6703.38	22271	19808.5	15132.6	13465.4	38068.1	36619.2	11162.3	123077	63492.5	209765	16895.6	16122.1	10612.3	78127.5	102974	23605.2	31862.8	43825.5	24932.4	13080.1	13890.9	15915.7	17054.2	12575	14744.4	16359.1
2.51_477.0689m/z	477.069	2.51418	neg	48730.2	25938.5	14724	20950	15967.1	24559	115758	110355	40068.2	49204.9	12599.5	30553.6	39455	39492.3	15310.7	22467.8	42339.6	34854.1	48663	71478.3	32227.5	43460.7	46721.9	54181.2	45286.5	12536.9	14978.6	16483.9	19168.8	21134.7	33116.6	32572.1	34372.3	25621.9	34251.2	31401
2.73_517.0645m/z	517.065	2.72753	neg	3493.59	7448.08	1928.37	1551.07	960.013	4297.28	7352.61	5803.61	6886.79	6412.57	7693.48	7101.65	5465.2	5360.39	1892.37	6414.29	17147	15491.5	5569.97	14036.6	6067.06	7660.03	8217.33	15608.5	15306.1	8359.97	7142.96	7116.38	18263.4	10676.7	7258.43	7208.28	6593.98	6923.2	4394.31	6404.61
4.84_217.0863m/z	217.086	4.84078	neg	4442.64	2781.06	3917.56	4327.82	3609.88	8084.89	4283.4	5500.27	5951.8	5875.84	7891.54	6062.03	5605.54	5475.74	6906.9	9558.9	6692.95	7389.32	5055.81	6424.84	6726.37	6158.91	6730.74	6807.22	6470.15	7292.04	5375.7	5901.52	5222.98	2402.4	5430.84	4811.91	4742.42	4976.62	5231.22	4590.74
3.52_671.1282m/z	671.128	3.51642	neg	80284.6	13801.8	82076	52520	142577	253143	150051	71281.5	94149.3	100238	267177	21700	121070	117032	173954	231095	211427	2.91394e-05	139379	53009.3	187242	159812	177354	22648	15881.7	40824.8	126455	390322	60596	22174.7	57136.6	80026.4	70788.1	77331.3	78831.9	76755.6
3.01_977.2200m/z	977.22	3.00695	neg	49187.5	83958.7	24365.8	28553.2	211586	83791.1	63836.5	43448.4	87084.3	81975.8	108656	69311.1	72320.9	74907.8	104790	2566.29	2.91394e-05	2.91394e-05	2537.16	15913.3	12743.5	16698.8	2.91394e-05	6586.99	21136.9	11291.7	20263	2.91394e-05	2.91394e-05	2.91394e-05	10887	19047.6	4646.98	18786.9	14862.1	13436.9
3.44_263.0345m/z	263.035	3.44227	neg	14915.6	13530	5586.39	8574.97	9837.74	2328.14	29502.3	49116.9	29460.2	38361.2	17148.6	6572.81	18296	19033.3	9634.19	7747.03	3648.5	28125.4	22675.3	39329.8	6522.68	6550.09	5389.28	32883.4	35742.3	5944.03	14151.2	17219.5	26853.5	12316.6	21349.7	18870.7	25552.3	23731.5	21767.5	22811.4
4.15_260.0550m/z	260.055	4.14965	neg	55276.1	55225.5	63194	77218.3	118813	20037.3	33122.3	134748	51352.3	89664.6	8409.01	5326.33	48070.2	51274.9	2636.75	32215.5	6839.19	781.403	17096.2	5420.56	23871.5	24204.9	6722.24	23925.9	13963.8	213.709	3523.45	13884.3	5987.82	8843.51	23923.4	21095.3	22756.7	23063.6	23403.1	20005.4
3.40_345.0964m/z	345.096	3.39893	neg	263540	232284	182285	73540.1	154434	196076	68696.7	35104.1	73907.2	21328	101755	121283	119471	126299	250777	2.91394e-05	18314.7	2.91394e-05	2.91394e-05	65965.7	2.91394e-05	2.91394e-05	2.91394e-05	2.91394e-05	2.91394e-05	2.91394e-05	2.91394e-05	2.91394e-05	22039.8	15761.2	17170.1	21707.9	22419.9	26222.8	26931.9	26833.6
3.57_831.2160m/z	831.216	3.57495	neg	4.64074e+06	5.67364e+06	7.23436e+06	4.40295e+06	6.1129e+06	1.16616e+07	5.12632e+06	4.70339e+06	8.41979e+06	4.18897e+06	3.20614e+06	7.10578e+06	6.09181e+06	5.78417e+06	5.58597e+06	2.62185e+06	1.95799e+06	1.31794e+06	1.76444e+06	1.8257e+06	1.24366e+06	1.33154e+06	1.0894e+06	4.20629e+06	6.22649e+06	1.72175e+06	2.4199e+06	5.78469e+06	2.32713e+06	3.05376e+06	3.67622e+06	3.75084e+06	3.67406e+06	3.46259e+06	3.01219e+06	3.09034e+06
7.48_459.3109m/z	459.311	7.47522	neg	2.91394e-05	2.91394e-05	12975.2	2.91394e-05	2.91394e-05	2031.84	2.91394e-05	2.91394e-05	2.91394e-05	2.91394e-05	2.91394e-05	13183.6	1901.08	2027.82	2.91394e-05	2129.64	207362	169.339	76563.5	399.069	2.91394e-05	2.91394e-05	1110.26	2.91394e-05	2.91394e-05	1580.8	950.602	11288	586.99	17979.7	4473.24	3443.83	4008.45	4024.82	4511.02	3903.35
9.68_631.4600m/z	631.46	9.68418	neg	44887.4	89685.4	217465	81477.3	99364.3	26738.4	50911.7	45956.3	13954.5	46486.9	2.91394e-05	2.91394e-05	47795.1	50981.5	2.91394e-05	79750.9	58047.8	26036.4	49478.1	10959.9	115539	121382	36301.4	119014	131014	2.91394e-05	2.91394e-05	2.91394e-05	2.91394e-05	2.91394e-05	31864.9	35244.7	33073.7	35541.2	26397.6	33349
10.83_541.2635m/z	541.263	10.8311	neg	3061.08	9256.87	4130.44	4260.44	4811.34	156510	2.91394e-05	3476.58	1675.66	2.91394e-05	2.91394e-05	16974.9	13732.6	14648.1	1113.26	11806.8	86718.5	49685.9	25012.5	23204.6	7242.93	2579.18	2865.91	2.91394e-05	2.91394e-05	144.589	16183.3	2042.52	14971	1340.42	12582.8	11134.1	14550.8	13267.1	10261.3	8022.75
2.14_360.0937m/z	360.094	2.14203	neg	55023.3	7590.76	38468	32286	31236.2	5862.24	24938.8	18086.6	7813.17	18523.7	20940.1	3775.25	19153	20060.1	811.509	2685.85	12719.7	458.917	9850.4	10265.5	2.91394e-05	1813.82	2.91394e-05	5525.72	5013.84	25753.8	9320.07	24951.6	11044.8	8845.26	8587.74	6564.14	12548.8	5492.69	14049.3	12597.2
7.32_455.3529m/z	455.353	7.31523	neg	33925	7014.05	239653	32691.6	23179.7	2.91394e-05	23839.6	43960.2	12426.6	54689.9	2.91394e-05	2.91394e-05	31425.3	33520.3	2.91394e-05	2.91394e-05	2.91394e-05	20719.7	2.91394e-05	1550.66	2.91394e-05	2.91394e-05	2.91394e-05	2768.12	16976.8	5544.46	2.91394e-05	2.91394e-05	2.91394e-05	2.91394e-05	8921.93	6647.16	7635.87	9019.04	9939.4	9316.38
2.51_913.1839m/z	913.184	2.50657	neg	117073	531195	29927	121617	42847.7	25299.9	25848.1	43089.3	6245.94	2.91394e-05	68.1086	10534.6	63698.7	67829.6	2.91394e-05	2.91394e-05	1386.24	9477.39	2540.23	123108	4158.16	1982.26	67319.7	12459.7	19497.5	5825.56	29459.4	1535.72	1512.61	2.91394e-05	20577.6	25451.9	16408.6	19330.2	23079.9	29369.9
8.67_177.9025m/z	177.902	8.67433	neg	20447.1	39905	35562.6	28413.7	16781	47087.9	23532.4	26531.8	24615.5	25389.8	20554.4	32282.6	28733.8	28819.9	24786.7	35889.8	26787.9	49869.7	40717.7	45696	25710.7	22287.6	28612.8	24354.5	32070	28377.9	27034.6	28793.6	49454.2	19389.3	25246.6	27077.4	24195.7	31022.2	17940.9	20276.4
3.08_587.1399m/z	587.14	3.08245	neg	14114.4	33212	37082.8	32453.2	9918.02	20612.5	10267.6	62174.4	4946.07	42729.1	2.91394e-05	6225.89	18783.1	20035.3	8010.49	2.91394e-05	1791.58	2.91394e-05	2.91394e-05	2.91394e-05	2.91394e-05	2.91394e-05	2.91394e-05	2802.47	9452.61	1936.39	2.91394e-05	5744.53	2345.29	1602.73	2615.07	2305.37	1498.37	2766.17	2660.17	1100.41
13.84_588.3427n	587.335	13.8386	neg	219169	49525.9	115745	169904	95688.4	22909.3	70689.9	308994	44710.8	268988	88976.6	14769.8	108203	113485	52173.8	353284	532181	254703	227010	224408	519572	666529	502336	515151	490561	74000.3	50530.7	52466.6	33500.8	68851.7	153865	161461	162935	208790	148198	152512
3.79_323.0328m/z	323.033	3.7892	neg	2528.1	763.061	539.114	3538.26	1774.86	2.91394e-05	3023.76	5735.19	357.44	2324.75	125.755	2.91394e-05	1809.26	1929.87	9.75306	6064.91	9861.98	5525.27	9559.37	25234.6	22635.8	23376.3	28511	2301.12	2970.73	24165.6	691.159	18874.9	15205.1	3430.44	3406.18	2288.05	5201.62	3067.73	4686.38	5038.48
0.90_301.0052m/z	301.005	0.904817	neg	6675.74	7954.52	3572.62	5138	13373.5	13898.6	12390.5	12654.5	9985.78	9595.19	27832.4	4438.14	11925.4	11833.3	9740.41	5553.99	8472.89	19627.1	32634.4	4925.64	10803.7	12161.2	10055.7	32953.2	31130.2	17103.5	12017.5	25355	72334.1	27844.3	12575.4	14750.5	13943.9	13324.5	17238.2	15657.2
7.08_507.1085m/z	507.108	7.08022	neg	49161.5	896099	842979	131988	20958.3	76152.2	2.91394e-05	18134.9	14972.6	4881.12	6280.91	68484.2	142836	152358	1328.99	1877.11	6427.06	70331.6	2.91394e-05	17464.9	6913.29	18425.3	13972.4	206409	59951.4	1706.32	3679.17	11873.6	18395.1	2292.25	65812.4	67848.6	70055.9	75306.7	56972.6	66597.5
1.55_361.1131m/z	361.113	1.5501	neg	357.749	2.91394e-05	249.869	150.449	1780.18	2.91394e-05	2.91394e-05	2.91394e-05	2560.91	1043.13	37959.4	31448.5	12285.5	7473.86	12840.9	5271.55	1077.9	2.91394e-05	589.747	2613.57	1214.2	388.785	1166.17	1257.78	262.96	122130	58856.4	19277.4	34838.3	14117.6	9589.49	9999.85	9926.19	8105.93	3986.69	9626.34
3.42_515.0869m/z	515.087	3.41622	neg	287774	27490.7	172267	25727.3	102247	25870.2	81510.7	12371.1	63060.1	4252.71	1184.09	11321.9	54969.3	58271.5	4026.78	2.91394e-05	2147.49	2.91394e-05	1289.36	2.91394e-05	2.91394e-05	2.91394e-05	2.91394e-05	2926	8293.27	2.91394e-05	2546.81	2.91394e-05	2.91394e-05	2.91394e-05	5589.92	7136.78	6726.43	8562.3	5979.69	7944.05
2.79_888.1827m/z	888.183	2.79495	neg	55862.1	53847.6	51728.4	59230.9	38979.9	67045.8	9173.37	4790.81	44668.8	7690.05	49671.4	51277.3	42988.8	39414.4	36574.5	12726.1	17731	56455.9	26371.7	48748.1	13735.4	14797.4	24558.9	11399.5	16286.1	43794.8	46918.3	28734.5	30319.7	42186.1	37771.8	26466.9	34045.3	25846.5	34867.8	32031
3.76_775.1770m/z	775.177	3.75785	neg	119911	316659	108960	159353	96649.7	230587	139285	111642	230405	111972	42473.3	132928	264071	207912	1.04945e+06	64379.7	16029.7	28798.6	2.91394e-05	44517	35235.2	22256.3	37630.9	28878.7	42452.1	15984.6	31730.4	37940.9	79162	11648.8	113039	124668	116341	112730	132106	131684
5.31_293.2110m/z	293.211	5.31082	neg	37494.1	22334.9	53511.4	49629.2	8876.72	36968.9	14693.9	29779.4	2163.73	24541.5	12076.2	26979.8	25227.7	26657	7179.69	70888.7	94541.7	115562	121430	67979.5	92297.9	95172.7	85181.8	36353.3	32928.3	15062.8	33438	70842.1	50286.6	41184.6	35086.3	33192.2	32219.3	32806.1	32917.5	30997.4
4.10_213.0522m/z	213.052	4.10392	neg	11616.1	17716.8	16290	9358.68	16182.3	29194	22737.9	22694.8	13756.5	26183.7	15358.6	18156.7	17973.6	18149.3	19044.6	20218.7	18485.3	21759.4	19739.2	2913.75	15009.3	13466.2	16582.7	19334	20897.9	10509.5	13143.5	7485.97	14386.7	10596.6	13868.9	12583.4	14361.3	12429.8	11202.8	12952.2
5.05_401.1022m/z	401.102	5.04532	neg	496815	1.00701e+06	643601	340047	161304	10655.4	46887.4	99600.7	1605.08	80833.1	2.91394e-05	246949	210522	224557	22524.5	2.91394e-05	2.91394e-05	14013.4	2.91394e-05	844.244	2.91394e-05	2.91394e-05	1723.84	36271.6	610.283	2.91394e-05	2.91394e-05	2.91394e-05	2.91394e-05	2.91394e-05	64952.7	67754.2	62256.3	67292.6	68985.7	71265.5
8.04_463.3427m/z	463.343	8.0367	neg	59505.3	82389.4	268429	54754.7	30005.2	2.91394e-05	23084.3	94818	7577.45	49163	2.91394e-05	2345.93	44804.8	47791.8	2.91394e-05	10863.6	7793.57	11218.4	23695	5559.79	47525	47352.9	8445.7	30822.3	37218.3	2.91394e-05	758.113	2.91394e-05	2.91394e-05	765.635	16448.5	21825.9	22926.3	19205.2	15019.7	15861.8
13.81_769.5626n	768.555	13.8075	neg	2.91394e-05	284.874	2.91394e-05	2.91394e-05	4936.36	2.91394e-05	2.91394e-05	2.91394e-05	69.905	2.91394e-05	57865.3	1747.41	11211.1	11958.5	41.76	2674.56	3985.98	11477.2	4185.37	114720	51716.1	31766.5	18006.4	45838.6	19209.9	28367.2	4591.33	3316.25	35477.1	63644.2	14917	19317	19066.7	15159.3	16896.1	22419.6
6.60_381.2058m/z	381.206	6.60138	neg	69503.1	61156.9	29854	48226.6	27780.3	9514.5	48739.4	73009.6	17588	79221.5	22602.4	2674.27	36582.3	38668.8	5462.82	98141.9	59265.7	168121	68877	86718.8	71933.8	92031	47844.4	34484.1	33012.7	113729	40583.9	58953.3	57702.5	34019.1	40358	44106.9	42213.2	40896.2	21821.2	26889.9
0.58_277.0333m/z	277.033	0.583367	neg	277947	270337	145383	508734	1.45193e+06	181616	332057	577772	752786	184006	292137	34866.5	455613	474399	383923	422803	436151	321987	254604	904982	244278	214985	332553	198747	224186	394425	259705	363387	216221	870479	320956	325995	305648	287574	329955	301416
0.58_326.0848n	325.077	0.583367	neg	66634.9	31262.2	32805.6	28899.1	77241.7	121060	20176.2	61472.2	25346.9	46045.3	43000.4	97852.4	59556.4	57605	67534.8	87504.2	105500	111036	103048	143777	68001.9	67820.9	68082.8	67589.6	90444.4	54058.4	36969.1	49709.1	44002.6	69323.3	44682.6	47385.1	46775.3	47294.8	58500.2	49228.9
4.60_529.2296m/z	529.23	4.60457	neg	308.406	469.19	2006.93	6532.75	1028.93	2.91394e-05	4173.94	8166.32	12653.8	11051	2.91394e-05	16214.4	5829.55	6218.18	2970.32	1.13614	1391.8	103.318	2.91394e-05	14856.2	11093.4	11569.8	9729.7	74095.9	70167.3	8329.67	4461.85	6229.72	4022.2	24560.4	7229.01	6407.56	9752.63	8177.36	7861.1	7047.43
3.35_985.2937m/z	985.294	3.34873	neg	240590	270618	242534	273133	265527	140035	124723	391862	107632	245826	149601	215766	210531	202319	132631	44535.3	453519	91426.8	69107.5	26796.4	216658	138961	249119	120709	100127	185711	79494.9	392468	53398.1	91213.1	156402	138271	149162	138422	122418	128832
4.32_313.0820m/z	313.082	4.3238	neg	4151.96	3469.5	5336.92	4991	3430.13	10921.3	5745.78	7996.63	6708.2	6002.18	4862.63	7970.61	6054.36	6067.61	8743.68	6230.76	3925.2	9973.28	1688.59	3426.45	4140.25	3938.68	3197.56	4829.12	5394.37	4357.25	4547.03	2934.73	3131.13	3880.99	3397.92	4391.25	4053.33	4278.93	3881.18	3849.86
13.81_828.5749m/z	828.575	13.8075	neg	2.91394e-05	34.761	55809.5	20002.8	108557	55988	66939.2	22682.8	130088	9550.2	482013	55950	142125	146223	149697	95979.4	143525	160170	89957.9	943322	395643	273431	216313	358353	201524	364853	103338	82088.4	417156	626942	197321	223514	201401	187358	219971	234253
3.51_293.1018m/z	293.102	3.50808	neg	2983.45	1867.21	796.42	889.336	10459	1748.19	4862.14	2707.81	9168.5	3924.92	2085.84	926.08	5836.02	3859.6	8397.23	447.909	1623.5	2504.95	911.247	3206.81	1049.74	1358.66	633.14	2605.27	988.357	2.91394e-05	2.91394e-05	1423.84	672.576	2.91394e-05	2423.5	1842.46	2578.12	2255.22	2859.17	2997.91
4.81_289.0711m/z	289.071	4.8103	neg	93351.9	87311.2	68635.1	76764	123498	60837.1	106235	123525	88036.6	141940	92231.2	44387.9	88949.2	91783.9	57208.4	99653	111098	73033.3	103376	97867.7	92654.2	92096.9	105187	111619	118290	116856	87740.3	118814	117060	89229.7	77134	68948.3	70575.1	72807.6	74458.5	71633.2
0.59_178.0469n	159.029	0.591117	neg	41751.1	31986.7	39020.8	88096.3	132013	196591	54832.2	118568	122229	112759	79147.9	109499	118978	97551	67054.2	152949	110883	144594	198612	182251	135855	114082	84309.5	160531	239524	83131.4	109720	184767	146085	171892	93230.2	114955	114105	129076	141843	140982
3.78_883.2662m/z	883.266	3.78142	neg	38296.6	29404.5	11057	13814	15945.9	4403.31	12733.4	60801.7	19841.6	93325.4	18934.9	5845.46	21930.2	23392.2	4549.51	12276.8	1672.47	2.91394e-05	1647.81	851.109	3483.55	3727.5	9581.18	2.91394e-05	3913.21	4329.56	4278.6	6202.02	12269.1	6356.61	8091.31	6951.7	3814.14	7220.63	7030.5	9825.46
8.53_381.2803m/z	381.28	8.53075	neg	19618.8	19226.8	15798.7	16234.4	15179.3	24650.9	16028.6	16282.2	19970.2	19946.2	16423	14362.8	17802.4	17656	17542.1	16939.1	16899.4	19994.1	12542.1	17864.8	12684.6	12227.2	19620.5	11037.8	13432.1	16740.7	20585.6	13135.7	11513.8	8804.49	12859.3	15483.2	15565.3	10586.4	8097.27	8915.25
3.66_143.0495m/z	143.05	3.66282	neg	2.91394e-05	5088.19	8828.78	3681.55	2545.37	2.91394e-05	2.91394e-05	2.91394e-05	2.91394e-05	2.91394e-05	10568.3	83707	14469.3	12350.4	50547.9	34200.7	17238.5	21716.3	74799.6	2.91394e-05	5302.04	3469.01	2011.93	2.91394e-05	2.91394e-05	7627.26	79890.6	12255.7	29004	24306	12675.9	10610.7	12145.1	13889.3	15305.3	15593.7
7.80_378.3006m/z	378.301	7.80167	neg	3518.22	36317.9	1110.24	5219.73	2.91394e-05	308.391	997.325	2.91394e-05	123.914	7372.44	697.517	2.91394e-05	3740.7	3990.08	444.767	36311.1	732.767	1556.48	6510	27034.8	2.91394e-05	382.493	985.884	116.49	485.509	2.91394e-05	679.509	13019.9	1533.86	4851.23	3154.5	1244.26	2039.25	1588.36	2649.72	2801.43
4.10_313.0718m/z	313.072	4.10392	neg	17347	19842.9	60359.2	28799.9	44722.1	31588.1	25562.4	22470.2	23545.5	25262.8	47857	32605	36260.6	35944.9	49043.7	43160.5	33439.1	69216.7	39305.5	71081.2	28415.6	22653.2	16679.5	255116	342240	72058	45716.7	215776	63268.1	37042.4	31724.5	41569.4	42330.1	39709.4	34787.9	39411.6
3.77_827.2407m/z	827.241	3.77358	neg	11446.5	20028.7	26657.1	20736	38787	10649.4	10121.4	14337.7	8378.97	9279.87	52563.5	192825	236017	177261	1.99583e+06	16249.3	3127.26	28988.4	8549.63	2.91394e-05	35484.2	15046.8	17908.4	44476.4	76723.1	27130	45258.7	69093	3761.26	12159.8	98220.7	106655	103793	104724	94126.4	98098.8
7.44_295.2266m/z	295.227	7.44475	neg	36345.8	1104.3	98955.4	22441.9	1592.12	14874.7	861.22	5206.88	2.91394e-05	14844.1	10250.8	43028.6	24202.5	25433.3	42459.9	24855.4	26525.4	34616.2	18418.7	20612	68625.5	65103	39664.3	12880.8	8390.5	26670.1	28093.6	24195.8	24846.7	61039.3	21902.7	20809.8	19455.7	19798.3	21852	23375.2
3.80_464.1257m/z	464.126	3.8048	neg	1.67524e+06	1.53916e+06	4.98036e+06	2.88805e+06	6.4437e+06	3.44239e+06	2.34775e+06	1.453e+06	3.16102e+06	2.29922e+06	2.18182e+06	1.90104e+06	2.63703e+06	2.61869e+06	1.74639e+06	1.6029e+06	2.06828e+06	895258	786252	952670	1.51812e+06	970492	1.6169e+06	1.12359e+06	1.28222e+06	970078	478643	681214	1.13456e+06	902907	1.70364e+06	1.74701e+06	1.63384e+06	1.66886e+06	1.77164e+06	1.7222e+06
4.18_665.2089m/z	665.209	4.18015	neg	1102.18	150735	144027	344135	341851	2.91394e-05	1195.84	104655	3357.4	451236	301425	21061.7	174380	169230	147394	111264	78827.1	66981.3	108268	84554.5	266186	298514	303176	105651	108003	109420	20967.7	600935	553916	707144	142043	111096	140165	117674	132612	122108
4.22_367.0820m/z	367.082	4.22472	neg	25067.5	30680.6	20635.8	14989.1	20940.5	36174	25711.7	20975.1	26598.8	24510	29959	23878.7	25694.9	26039.5	25721.2	28641.4	32822.7	35902.3	23977.7	2.91394e-05	29303.8	23149	36118	26636.5	30907.3	33455.5	31973.1	24330.7	35613.6	34265.1	24442.2	28086.6	21667.1	21808.5	24800.2	19865.2
7.12_849.4899m/z	849.49	7.11832	neg	292693	28376.4	232108	101073	25533.5	151218	46042.4	117469	35070.6	96714.1	35514.6	72296.6	121484	128854	341590	121540	245975	37511.6	84187.1	46472.2	633868	757090	349344	176434	168449	102793	212270	33282.2	91721.5	335347	126930	162063	136765	188523	133843	113660
4.32_703.2984m/z	703.298	4.3238	neg	110067	30948.1	287920	235884	264477	999.967	40425.4	278300	87940.1	71697.6	731064	205299	260856	277970	510725	203530	151912	87451.3	270363	131370	193833	289163	169826	369127	372388	502181	811954	1.21096e+06	448517	1.01826e+06	229012	226203	219900	210396	207295	197847
9.76_511.3407m/z	511.341	9.76038	neg	13988.8	11308.3	121913	22073.6	3405.4	3396.22	882.16	2.91394e-05	2.91394e-05	2626.19	774.966	1757.06	12141.7	12951.2	2.91394e-05	7232.38	1963.23	3736.72	2.91394e-05	2.91394e-05	24440.3	15555.6	2.91394e-05	11264.1	10244.1	2.91394e-05	5568.86	2.91394e-05	1366.71	2281.1	6212.48	5743.26	2665.76	3378.44	4163.33	5437.02
5.21_477.0622m/z	477.062	5.21293	neg	2.91394e-05	2.91394e-05	72684.7	2.91394e-05	2.91394e-05	284334	2.91394e-05	154.516	2.91394e-05	2.91394e-05	76.7206	6688.57	24843.9	25958.4	410.859	3757.58	5129.31	35222.9	5207.85	2.91394e-05	217.156	241.407	1048.09	2026.59	647.892	1511.3	77.4111	570.098	221.588	1916.07	2505.19	5503.26	4798.48	5078.81	4607.83	4382.58
2.81_809.2151m/z	809.215	2.81018	neg	180639	1.11202e+06	997561	396070	290018	224999	36747.2	19230.8	47605.5	27081.2	158307	398647	279067	286693	121367	740086	262212	155764	159319	7312.65	130153	27704.2	109721	110730	57097.5	146842	134377	258311	155686	81760.8	196875	192423	181448	192583	220106	226272
2.74_619.1315m/z	619.131	2.74277	neg	2.17456e+06	1.30081e+06	559126	2.44852e+06	5.96001e+06	492660	3.15229e+06	1.33189e+06	1.15681e+07	1.06165e+06	2.59686e+06	536214	2.93568e+06	2.86093e+06	1.06156e+06	1.37109e+06	2.96017e+06	857921	683914	1.24255e+06	968124	861371	2.15422e+06	1.65536e+06	561604	3.62348e+06	2.07725e+06	1.99422e+06	2.21744e+06	2.91692e+06	1.82591e+06	1.82349e+06	1.79544e+06	1.6795e+06	1.658e+06	1.7291e+06
7.24_588.3678n	633.365	7.24022	neg	116986	126342	35945	182851	271166	2.91394e-05	31992.9	92152.3	13982.5	2.91394e-05	11699.4	10879.9	61154.4	65231.3	4897.45	95543.4	24186.3	188085	119778	47176.5	502744	479396	233500	181478	83938.3	111998	20635.1	18938	4723.73	38631.4	73811.4	65530.7	70137.8	80442.1	72485.3	71965
3.42_601.2141m/z	601.214	3.41622	neg	29587.1	11157.7	48519.1	28978.2	46782.6	73084.5	39751.9	15949.6	34749.4	99163.5	20225.5	10064.7	32487.3	33273.1	3659.55	1549.61	2.91394e-05	2.91394e-05	2.91394e-05	2.91394e-05	2.91394e-05	1062.93	1789.94	2.91394e-05	1330.41	2.91394e-05	2483.49	3348.99	2.91394e-05	3421.74	7995.54	6324.28	8582.25	8206.48	8432.66	5891.99
3.81_519.1871m/z	519.187	3.81263	neg	13497.6	11786.3	1581.06	3457.1	26865.1	4008.97	8007.97	11119.4	7146.94	4368.8	70414.6	21037.7	34773.8	28062.2	68588.1	11366.5	64213.3	30459.9	29835.1	62119.2	4772.8	9947.87	7272.21	123140	130682	80577.1	48520.1	36947.2	50706.7	73325	39533.3	29708.7	29379.4	27178.7	26265.6	25084
3.41_328.1178m/z	328.118	3.4075	neg	26197.5	71776.1	11128.5	13673.3	14238	9052.79	57796.4	97156.2	35694.9	62780.1	223.487	69719	31456.7	33553.8	2413.72	33690	2.91394e-05	2.91394e-05	14637.6	147225	194.747	2.91394e-05	5120.76	91388.5	55919.6	2.91394e-05	2.91394e-05	109522	31643	134.674	17589.5	17152.3	20076.2	16502	15905.8	16186.7
2.76_332.1127m/z	332.113	2.76445	neg	61678.9	44552.3	11849.8	43416.7	6390.9	10064.4	32835	40511.8	17940.1	97899.7	20473.8	11095.5	32451.6	34305.5	9202.75	67765.9	30502.8	13212.7	64984.1	107361	20684.3	148472	57564.3	52424.2	39055.3	24027.4	33295.8	27816.8	35530	37900.1	33587.9	32453.6	34514.6	31461.5	27006	31803
4.05_471.1653m/z	471.165	4.05042	neg	16656.8	6149.2	17715.9	12353.4	2.91394e-05	29155.5	11488.3	32806.2	64560.3	97055.1	5701.86	1923.7	21805.1	22142.9	7181.17	9847.45	3235.53	14921.5	11187.7	4352.7	10748.2	11758.3	5598.24	11468.4	15911.9	13260	8537.72	6118.29	4037.68	4430.43	12085.1	11276.9	11156	7957.48	9869.19	9754.25
3.77_435.1439m/z	435.144	3.76575	neg	45223.1	27666.1	16598.6	26044.1	28614.9	8534.28	15070.6	46755.1	13401.1	14046.5	26636.8	57008.6	29808.3	31262.1	34612	49038.7	108518	144461	109861	81297.1	58031.1	60062.3	56316.3	64160.4	72259.5	46436.9	65565.1	81408.6	78785	66277	37417.3	42642.4	33527.9	35527.7	35554	34584.7
3.46_726.2038m/z	726.204	3.45953	neg	37140.6	1404.88	132.25	2.91394e-05	137659	797.13	114408	61351.5	2303.1	96085.6	2.91394e-05	267184	57813.4	52382.5	7044.11	7315.25	2459.85	1565.82	2.91394e-05	1857.58	5245.85	3938.47	1410.11	2034.26	4924.71	2.91394e-05	937.748	2.91394e-05	2.91394e-05	2.91394e-05	82605.7	86159.5	86091.1	84216.4	79730.6	80182.7
2.90_627.1567m/z	627.157	2.90332	neg	5189.6	13471.8	12632.9	2.91394e-05	2.91394e-05	11643.5	9863.47	3094.43	7159.38	2.91394e-05	21316.4	76446.4	31332.1	20425.9	114239	38091.5	2270.66	7006.22	4271.6	2.91394e-05	2671.87	3416.82	2.91394e-05	2.91394e-05	2.91394e-05	4678.68	16760.9	5713.28	2.91394e-05	2.91394e-05	13592.9	11189.8	11480.9	5571.84	4764.48	9541.41
2.95_403.0661m/z	403.066	2.9502	neg	27743.9	29376.6	19897	17166.5	14368.3	47157.8	1389.27	6758.02	11493.6	4105.21	14778.2	17241.9	17689.1	17462.5	20438.7	6137.39	15647.4	13630	13675.4	16424.9	19336.7	12613.8	15369.4	4832.31	7778.31	21926.6	25913.4	17713.1	13956.3	15728.9	13073.4	14570.5	15148.9	14970.8	13838.3	14820.3
4.38_601.2504m/z	601.25	4.38477	neg	10186.4	4934.36	9546.84	11319.3	38876.8	6151.94	24703.3	16173.5	9689.91	25373.1	45536.4	11347.7	17886.8	18776.7	13827.7	27309.2	6336.05	14040.8	12008.9	7128.17	6594.22	13377.7	13891.9	9958.61	9602.18	79990.6	48408.9	30645.4	28045	32963.2	18549.2	13426.9	13427.7	12363.5	21430.1	12543.5
6.80_371.3154m/z	371.315	6.79948	neg	105715	176104	114761	66462.1	13101.9	2.91394e-05	2.91394e-05	839.525	2.91394e-05	1839.46	2.91394e-05	161005	42910.3	45515.9	2.91394e-05	2.91394e-05	2.91394e-05	7152.98	12350.1	2.91394e-05	2.91394e-05	2.91394e-05	11380.3	2.91394e-05	2.91394e-05	2.91394e-05	2.91394e-05	775.096	2.91394e-05	707.258	16883.3	19107.2	18375	17984	18551.8	17409.7
3.77_417.0831m/z	417.083	3.77358	neg	2341.87	9536.65	25638.6	5122.19	9597.48	20979.5	10301.1	7082.24	5755.43	13482.3	10190.9	23633.7	11957	11761.6	12043.4	8081.16	6597.53	3658.07	12829.6	12219.2	12682.4	10339.9	16950.8	4773.1	4828.73	4313.93	9057.54	8286.76	9663.04	18135.7	8705.52	7801.08	12210.6	9093.42	13400.3	11528
8.56_457.2976m/z	457.298	8.56123	neg	6018.17	4960.88	8762.83	1614.45	624.584	4093.1	5.13324	356.25	2.91394e-05	2.91394e-05	2.91394e-05	8665.93	2356.91	2514.03	2.91394e-05	538.001	3401.81	175491	2620.32	10642.2	210.294	578.54	3284.6	935.35	1074.32	2.91394e-05	1926.79	4270.33	11038.5	616.596	5648.66	4204.77	5030.88	3417.27	4677.33	4774.96
0.84_343.1138m/z	343.114	0.83625	neg	136402	105936	132104	83801.9	40625.5	215920	185248	155627	92934.4	158101	62586	31903.2	109823	115936	29240.1	529916	276807	225797	282984	491335	231970	210232	379910	148809	179506	79794.2	245559	208406	135374	312488	136246	142336	136275	142553	139857	140536
9.15_395.3527m/z	395.353	9.15318	neg	15030.9	16689.4	81024.7	13291.6	2.91394e-05	17695.7	2.91394e-05	1403.58	2.91394e-05	5640.23	2.91394e-05	33394.6	12756.1	13606.5	2.91394e-05	2076.93	403.908	5128.17	4332.03	2.91394e-05	2652.54	2.91394e-05	1404.22	2.91394e-05	4720.28	2.91394e-05	533.925	2.91394e-05	1357.96	2907.12	4108.09	4034.25	5058.81	5884.01	2820.35	4614.92
9.94_493.3907m/z	493.391	9.94325	neg	12580.3	15792.5	63616.9	34491.2	43275.6	2.91394e-05	18896.5	36661.6	11155.6	14404	2.91394e-05	2.91394e-05	16724.9	17839.9	2.91394e-05	11554.7	7094.22	6711.83	31524.3	1324.74	25595.8	23315.2	3290.89	42568.4	36663	2.91394e-05	1763.65	2.91394e-05	2.91394e-05	2.91394e-05	12126	14479.6	16422	16735.7	18907.3	15444.4
4.70_603.2662m/z	603.266	4.69602	neg	5694.05	8673.92	2698.97	13978.3	70733.7	2.91394e-05	20016.8	8164.2	2381.69	7911.62	12593.4	15729.7	19197.9	20024.3	4622.29	5797.22	10378.1	19497.7	21889.4	25824.8	7621.14	21005.8	12645.3	12185.3	14130.1	10046.4	12673	142091	23032.9	38902.6	16961.2	8285.07	11072.9	13778.3	17430.8	15384.9
2.61_373.1185m/z	373.119	2.60562	neg	36168.3	7421.01	26608.8	8590.68	9348.04	17080.1	6632.67	3040.96	10092.3	2346.15	12737.7	4211.1	10156.2	10800.9	6193.16	11808.6	8476.08	7670.99	12491.8	6019.27	5869.72	4978.74	5544.53	2516.41	2101.4	3658.84	3784.11	4017.45	2008.61	2141.67	5248.01	4578.02	5451.02	3275.06	5365.04	4847.41
3.28_181.0500m/z	181.05	3.27567	neg	56677.3	6778.86	17729	28909.7	24660.4	628.527	5971.71	13807.3	15760.5	11196.9	12166.1	6583.13	16011.4	15469.3	1696.62	47197.2	2.91394e-05	197.084	28555.9	52136.2	13245.5	35368.4	17554.7	8446.92	8988.77	35521.1	9265.91	14460	33483	6689.05	13590.7	7124.5	15942.6	16453.6	19981.3	20028.2
3.38_597.0894m/z	597.089	3.38245	neg	52926.9	35004.6	61460.8	46974.5	75142	851834	56544	27390.3	52309.3	93737.8	54470.2	675357	239967	226621	261268	413419	1.13467e+06	31976.1	257445	126313	113696	108052	190039	84440.6	144650	171659	209103	43594.2	108754	622771	202319	206723	195186	187539	180325	175350
8.88_643.4003m/z	643.4	8.88007	neg	186674	77393.7	126324	108187	128576	3960.53	29560.5	122448	15605.3	76629.2	2.91394e-05	50.1564	58658.2	62568.8	384.51	50792.2	31829.5	14701.3	39008.9	21679.8	100589	125110	43742.4	68636.9	76045.3	395.049	6099.39	1047.44	2.91394e-05	992.01	36345.7	32778.4	35168.7	39959.3	19998.3	20386.3
10.75_651.4853m/z	651.485	10.7473	neg	6014.65	8316.89	466.384	1205.78	68894.7	2.91394e-05	2.91394e-05	945.248	2.91394e-05	2.91394e-05	42674.3	2.91394e-05	9255.97	9649.05	2053.92	4164.52	780.911	2531.26	2057.26	4658.89	906.79	1321.8	4743.27	6898.11	12637.4	42801.1	758.594	1043.85	17719.9	3262.39	8077.22	6352.93	12292.2	7978.24	5761.28	6028.23
5.66_333.2057m/z	333.206	5.6601	neg	15225	29455.1	6821.3	51088.1	87269.2	2.91394e-05	17826.8	64906.5	2.91394e-05	205.604	2.91394e-05	7393.55	20094.6	20639.6	9309.02	18101.6	73686.2	183900	51009.9	221376	190363	274411	124180	162184	124445	2.91394e-05	16593.7	4960.14	2.91394e-05	12907.2	45345.2	44508.6	42679	41923.5	41537.7	41615.5
3.28_181.0868m/z	181.087	3.27567	neg	2941.17	2.91394e-05	1312.63	3753.21	4854.27	2.91394e-05	532.384	1996.97	709.181	2.91394e-05	2613.92	4137.09	2815.3	2793.52	11684.2	3919.99	2.91394e-05	812.177	9926.17	1189.35	3164.05	1707.57	1741.28	2545.48	852.398	10085.5	11939.1	3850.28	9443.79	41877.9	3286.97	3427.74	3876.77	3766.93	6342.74	5828.76
8.04_579.3929m/z	579.393	8.04432	neg	8646.26	1091.21	2937.17	2801.51	1637.82	2.91394e-05	547.563	542.967	5.07327	2031.07	15533.5	3381.48	6394.32	5074.88	24358.3	8574.94	3703.7	1552.39	1634.31	1516.29	6271.12	6093.55	5640.47	3452.06	2542.02	9516.79	13728.5	9719.8	6661.28	16472.4	4825.69	3837.89	5052.02	3415.04	5544	4888.42
13.85_565.3167m/z	565.317	13.8462	neg	99149.5	8903.7	111646	60116.7	17588.2	11146.4	4018.94	42260.2	2322.57	20485.7	1623.12	3169.59	32143.8	34286.7	11304.7	108311	229517	85470.6	71087.7	51712.2	314642	400449	243623	186909	241870	6533.98	11852	988.876	11448.7	54002.9	61982.5	66661.8	67939.3	90583.4	47242.6	49323.8
4.51_567.1530m/z	567.153	4.5067	neg	28692.7	3691.39	4792.51	13525.4	10903.7	46523.2	101982	15166.9	8681.87	21959.9	15276.5	147650	30064.3	31795.7	25712.6	2.91394e-05	2301.92	740.702	909.522	3041.27	485.518	1466.33	1365.66	2449.02	3561.16	729.473	1245.08	1316.44	1346.6	901.713	12058.6	11167.5	11802.3	8337.98	9632.34	10768.2
5.64_538.3160m/z	538.316	5.63725	neg	36803.9	35468.2	43434.3	10352	6533.5	1455.7	20132.2	7255.31	24933	6372.41	48264.8	4812.33	17955	19152	9387.94	33801	17077.3	13139.2	14026.2	78355.9	53250.1	24759.3	29965.9	9058.21	1533.06	46408.3	7264.41	32277.3	16607.7	38501.2	16032.5	11658.6	17456.7	16730.1	13942	15538.3
3.00_245.0113m/z	245.011	2.9988	neg	26652.5	29143.9	35517.3	22987.7	52182.6	30843	602463	41425	55184	39746.4	168712	80045.8	93742.3	89490.5	44263.6	59318.7	59537.6	25532.4	40948.5	149259	229335	553064	152617	32150.5	27412.5	381362	1.16847e+06	147021	627258	374277	168881	183986	174857	187873	143398	138342
3.02_115.0394m/z	115.039	3.02347	neg	4809.25	2.91394e-05	2.91394e-05	2.91394e-05	8220.46	2.91394e-05	5601.85	28723	2.91394e-05	26781.8	77756.1	13715	15691	16737	43217.3	18287.6	20681.2	13107.5	2.91394e-05	1942.31	44212.1	82148.4	27321.6	48054.2	59330.4	97628.6	49390.4	25428.5	26409.2	24610.8	17747.4	21365.8	22939.6	26909	29090.3	29250.4
3.58_573.1232m/z	573.123	3.58328	neg	14257.1	81968	408786	71971.4	45561.2	317301	8454.8	6835.04	11852.7	18580.7	65489.8	112401	91652.2	91167.5	89395.3	95473.4	465854	29889.1	37115	29794.8	105234	64859.3	160208	44982.1	38668.5	52019.5	63688.9	30241.4	68662.9	109269	29603.5	42224.7	37826.6	31574.9	32163.1	28195.8
4.28_639.1913m/z	639.191	4.27808	neg	485280	787864	2.23439e+06	814219	785520	414856	722732	1.18257e+06	2.69179e+06	619021	253583	253462	786888	827830	307455	129228	239681	160570	225776	320747	119697	143799	146009	273374	229436	137882	93965.7	559783	155063	208117	412131	438944	428879	413891	402501	393423
7.02_491.3373m/z	491.337	7.01927	neg	32398.1	27633.7	365795	14719.2	6896.64	2.91394e-05	236.854	1644.71	2493.24	2357.46	171.007	25081.2	31961.8	34092.6	2.91394e-05	2.91394e-05	282.143	53656.7	771.453	3153.54	1780.88	948.947	17509.2	2851.45	2141.44	10058.2	775.017	7763.29	2482.64	107	7815.67	11704.5	11548.5	12248.3	10774.3	14119.6
4.35_635.1734m/z	635.173	4.34667	neg	3.13585e+06	3.23354e+06	4.51378e+06	2.98526e+06	1.0103e+07	3.38168e+06	3.37101e+06	2.74857e+06	3.61497e+06	2.60049e+06	2.6665e+06	2.89918e+06	3.62752e+06	3.48261e+06	2.64779e+06	2.08572e+06	563465	877147	1.18008e+06	460253	666414	665323	781392	2.51258e+06	3.27127e+06	2.29716e+06	683171	1.53212e+06	764932	686959	2.44669e+06	2.7007e+06	2.6677e+06	2.62075e+06	2.5448e+06	2.56331e+06
10.05_573.4539m/z	573.454	10.0487	neg	2979.84	20803.9	9639.02	13078.2	2.91394e-05	2.91394e-05	2.91394e-05	1075.89	2.91394e-05	2757.33	9987.37	41636.3	8205.55	8752.58	2.91394e-05	2.91394e-05	5900.15	44324.9	9217.09	2.91394e-05	2.91394e-05	11283.2	4650.98	9163.17	1435.41	3117.88	7444.65	87772	97821.6	10910.5	7012.99	6721.23	8562.41	7057.94	5793.51	7794.08
9.04_825.4918m/z	825.492	9.03888	neg	23959.1	28759.5	12106.2	17157.1	3866.47	49018	666.233	15562.5	2.91394e-05	5186.01	7733.55	23790.1	16474	16571.9	16609.4	9190.82	61035.1	17193.6	15159.8	1523.85	55843.3	61768.9	43302	66710.5	69741.4	5911.01	22012.6	6135.17	5370.14	22183.2	22444.6	26589.3	27042.4	30042.2	17255.2	24567.5
2.68_587.1279m/z	587.128	2.68182	neg	21493.4	14805.3	20238.4	24461.9	20891.6	23193.3	8340.74	8521.26	3806.07	8240.44	31284	9857.12	17048.7	17693.9	5770.77	12242.9	11669.3	17772.6	7511.92	22086.3	10184	12394.6	15881.5	10019.1	6863.49	12525.6	13147.4	10692.4	24454.3	14424.3	10717.3	14273	12637.1	12343.2	10834.7	12496.9
0.77_470.1507m/z	470.151	0.767683	neg	44543.6	42568.5	106966	93698.7	30186	21399.7	15938.7	9078.99	207422	359396	25459.2	34054.1	75082.1	78758.8	36533.2	4.05046e+06	245448	113600	333242	436840	636475	478494	611555	84934.4	72282.4	260718	2.53734e+06	444235	38195.9	1.21775e+06	199283	207886	206551	220749	252188	255262
0.70_565.0482m/z	565.048	0.700283	neg	74513.4	84734.6	251353	109496	289410	705675	774167	543630	1.65639e+06	804635	127771	11418.4	374667	398851	19877.7	811452	1.32586e+06	359132	358571	602441	906674	579962	1.12366e+06	433618	215491	170375	70813.4	92404.2	26204.4	63796.4	349108	350277	323241	297818	298701	287677
2.92_327.1071m/z	327.107	2.91873	neg	230306	108056	262993	116585	394989	108198	219944	153115	198686	33627.7	588559	213924	285857	285147	789049	154627	488260	969615	72826.1	441402	346472	457942	226680	166884	205799	541518	475946	182201	586031	1.07154e+06	259101	274935	257917	281360	306503	316267
3.23_287.0183m/z	287.018	3.23068	neg	22331.6	15596.1	32636.5	28232.9	39183	490.401	1385.8	1265.31	3015.04	117.731	7925.41	79503.3	24604.6	19682.9	38176.6	975.896	2.91394e-05	2.91394e-05	1096.1	2.91394e-05	5651.92	1788.86	2.91394e-05	865.52	1153.2	3390.02	7277.78	2277.22	1899.84	2325.22	4429.68	5626.67	5598.02	5596.86	7181	4571.31
4.35_625.1902m/z	625.19	4.34667	neg	538879	519506	208627	449366	871950	144389	266187	396850	710898	263700	159959	514446	383865	372909	100696	46254.3	46763.1	105916	114424	94224.5	59674.4	85413	55749.3	202087	245254	101466	60526.9	69124.2	263886	79331.3	196551	204763	207424	200223	205430	201676
0.64_547.1520m/z	547.152	0.637517	neg	138409	119751	96805.9	105286	245344	27564.9	53943.1	27841.5	33132.5	2.91394e-05	69310.7	163081	99806.5	99311.9	68099.1	1.3715e+06	446085	308490	196480	250246	776318	449944	1.00796e+06	243858	257438	590291	277104	218933	303605	155629	270579	257641	253850	238671	232352	223166
2.77_594.1367m/z	594.137	2.77207	neg	1.28958e+06	516873	863683	920553	1.0515e+06	669997	1.79386e+06	1.58313e+06	1.71663e+06	1.18459e+06	1.32149e+06	759110	1.04461e+06	1.09376e+06	423568	1.50964e+06	2.92393e+06	1.76958e+06	1.80938e+06	2.85832e+06	1.56798e+06	1.38671e+06	1.91433e+06	1.79919e+06	1.12451e+06	1.21328e+06	3.27168e+06	1.85806e+06	1.90093e+06	1.74592e+06	1.21129e+06	1.23362e+06	1.1788e+06	1.14701e+06	1.16866e+06	1.15807e+06
9.31_757.4333m/z	757.433	9.30557	neg	325132	11558.8	135915	157982	74333.8	23607.7	9810.98	111102	4160.39	177731	33693.4	3654.6	74046.7	78857.2	15324.4	463843	566512	235053	326019	119187	574195	767161	510436	366222	392799	40095.6	7907.73	5065.23	6875.68	46653.8	106063	106129	153472	205069	76911.7	94164.2
2.49_359.1002m/z	359.1	2.49132	neg	4426.93	668.01	3000.47	1932.9	2602.38	8650.71	7401.39	9448.75	4758.16	3604.46	7142.77	5520.48	5639.78	4996.76	8491.83	7083.52	5821.56	377.351	9521.21	2946.75	27559.2	34734.4	31876.1	26182.3	33549.4	16829.1	69430	6229.25	1537.38	7362.5	8926.95	9046.84	8848.5	9329.47	13466.7	9752.27
3.26_300.9977m/z	300.998	3.258	neg	388862	957731	464493	1.13428e+06	1.41629e+06	2.29592e+06	650235	828744	2.83452e+06	460299	644269	1.33286e+06	1.66356e+06	1.19624e+06	2.40332e+06	252146	795270	107780	503645	374643	562871	297405	290487	352450	412043	951149	690896	352171	374533	554710	802562	861460	790319	748633	674598	635580
8.01_369.3001m/z	369.3	8.00622	neg	52567	394696	175051	43811.5	15202.7	45505.3	2.91394e-05	1245.9	2.91394e-05	5206.17	6323.7	264146	70039	71893.5	4606.7	2917.1	24257.5	71407.3	16469	28072.2	9740.62	1406.53	83550.8	52669.5	31039.7	40411.2	19358.9	24214.4	107411	33170.5	52307.2	49016.9	50569.4	43154.5	44578.2	45553.9
6.73_466.2950m/z	466.295	6.7309	neg	2.91394e-05	9005.2	759.224	2.91394e-05	4072.58	2.91394e-05	969.185	2.91394e-05	2.91394e-05	2.91394e-05	2822.99	4328.2	2864.25	2482.54	1198.17	2910.21	387.086	1927.19	1294.45	57767.7	5230.52	605.613	3774.17	14885.3	6203.83	3402.26	848.824	170.108	978.983	2160.93	4419.6	2742.57	3030.49	1786.51	4423.79	2089.04
9.53_785.4319m/z	785.432	9.53297	neg	85.384	2.91394e-05	1726.29	2.91394e-05	3700.86	7780.78	2.91394e-05	2172.52	2.91394e-05	1063.19	10220.7	6878.28	4394.56	3549.45	2.91394e-05	22171.5	16726.2	9582.11	21377	14008.6	16783.7	14448.6	25832.7	17728.3	12470.1	18599.2	9228.87	7688.85	18285.2	12238.8	10884.8	6501.74	11431	14293	8039.81	7261.35
13.84_697.4784m/z	697.478	13.8386	neg	86829.6	99634.8	101943	64633.8	50113.2	69029.2	51666.7	45435.6	84756	72471.2	57668.3	66068.4	74732.3	73409.2	94202.4	108617	149835	157407	173873	166455	146064	153114	190817	187270	154685	134371	178099	168008	212423	95839.4	43649.2	82459.8	84435	108457	87592.1	89131.1
3.45_162.0524n	161.047	3.45085	neg	110136	119200	17034.7	86553.5	308858	318105	676682	303761	1.37673e+06	326083	393908	40743.2	318968	325705	450170	11216.8	12529.1	10368.2	2895.42	39870.7	7160.71	9201.35	2244.66	48754.5	39368.9	41471.3	12447.8	6859.68	19660	54113.3	124611	128026	125900	137917	160340	156443
1.84_685.1257m/z	685.126	1.83843	neg	79483.3	70804.7	92347.1	122741	131890	78161.5	42442.7	83217.7	58754.6	84411.4	184670	79193.8	112741	105337	102926	107828	317750	80408.6	181164	76663.6	114910	62111.4	191690	79757.8	56361.2	133696	161997	178586	147296	195174	99878.9	105634	97467.6	105802	124420	99190
4.63_272.0316n	271.023	4.62743	neg	86667.6	61061.9	225547	121856	218569	626784	276454	238162	257464	273484	252100	439723	301100	276606	471922	520853	466893	516868	486990	366468	373252	382943	372941	316590	377894	372922	377651	318233	340166	395464	339745	329411	318188	312573	290578	297177
5.26_339.2529m/z	339.253	5.25747	neg	4053.89	4529.61	2766.48	17192.7	31095.2	2.91394e-05	6794.96	34900.9	404.482	1259.62	1808.98	1744.95	7652.15	8073.85	934.006	45004.7	381943	220886	139062	115311	252253	312121	437490	161128	101127	1903.65	43015.9	14029.4	7852.56	56247.9	50619.7	53414.6	48099.3	47212.1	41206.8	39159.6
3.13_398.1202n	397.113	3.13227	neg	607156	448364	1.06886e+06	602496	564049	769263	600139	262527	731832	334175	253818	268893	469192	492044	262538	148076	16173.6	123684	16531	2.91394e-05	28397	8558.35	2.91394e-05	50115.4	73514.1	28633.1	159286	144968	18713.2	64961.2	100578	103497	101377	90156.2	97283.6	91280.8
0.59_559.0372m/z	559.037	0.591117	neg	2.91394e-05	6999.97	1048.07	9934.23	40708.1	4056.14	57885.3	35010.9	55137.9	38389.3	20321.1	22184.3	32420.6	26621.8	54197.1	34011.6	16969.1	17400.1	6168.08	26291.6	5545.81	2972.14	5301.75	9021.8	8279.04	43807.1	13739.9	16944.8	21835.1	16261.7	28609.2	36527.6	35464.8	36740.2	40781.1	37192.7
8.94_407.1890m/z	407.189	8.94102	neg	98033.8	260049	131224	130772	25664.4	82119.9	43548.8	85325.1	12541.4	47465.7	62984.8	90395.7	87239.3	91177.5	43360.5	61488.8	102545	180246	162193	90246.7	83688.3	75539.2	88049.5	52951.8	38657.7	84838.1	126376	280644	190395	109789	87111	87940.3	85302.8	80612.1	74849.7	80280.5
3.27_479.0996m/z	479.1	3.26702	neg	31698.6	30349.1	50916.3	59252.9	32036.9	74071.7	37988.2	64182.2	41749.4	32944.7	31073.3	32740.8	43137.9	43121.9	59694.8	43926.8	21849.9	26307.9	30619.4	13189	32781.6	24194.7	32739	25391.3	27010.4	30415.9	34385.7	36804.7	37911.6	51250.6	28528.8	32145.3	32409.3	38635.6	41935.2	43855.2
4.27_575.2150m/z	575.215	4.27047	neg	10706.1	4693.07	12068.2	15707.6	10988.1	11650.9	12314.8	15079.8	66986.1	70900.1	2691.77	887.513	15790.3	16842.2	548.959	1659.85	2515.94	11685	31.5243	16348	3972.57	6900.55	6466.8	4262.52	3981.86	5318.77	667.677	7211.55	2100.23	899.433	4949.53	5450.38	5350.72	7936.88	6726.64	6040.61
4.14_873.1902m/z	873.19	4.14202	neg	41913.9	105998	140607	38400.9	152001	864540	495859	122241	1.51871e+06	127922	18035.8	125157	272042	277194	97318.2	76964.5	189113	34072.1	100996	4992.5	115969	25579.5	142933	138656	145036	38335.8	26454.8	34263.1	18044.7	97893.6	151609	144844	142410	131859	120324	132270
4.28_601.1941m/z	601.194	4.27808	neg	46061.6	35094.9	24543.7	63710.7	24715.4	21335.9	83614.4	39854.1	48251.9	95433	22321	15989.7	39112.5	41233.5	25673.1	16974.5	18159.7	24242.4	10562.8	19766.1	15964.4	18338.5	9732.26	12406.3	14960.5	35230	72695.3	32327.3	31751.7	54306.3	23732.3	22304.9	25954.3	24420.5	28026.1	28883.7
5.58_281.2114m/z	281.211	5.58392	neg	34905.6	24360.8	27659.6	27624.9	1914.01	4223.25	13797.1	52334.1	2.91394e-05	28240.6	24362.7	20579.5	19302.3	20589.1	2.91394e-05	95885	70369.5	70438.4	41266.2	31875.9	68041.1	79430.9	34321.7	32795.8	33608.3	2.91394e-05	38884.3	80511.4	28911.8	16855.4	25708.3	25990.2	22880	25458.8	24234.9	25220.9
10.74_369.3367m/z	369.337	10.7397	neg	20386.2	54376	35155	18462.1	33587	71055.4	13497.1	29797.6	11175.4	33776.5	42512.5	50337.5	47630.8	44082.1	108812	116779	73368.7	105558	17268.4	79985.4	74006	33925.3	81498.4	184702	81203.6	35627.6	17595.2	5254.52	13381.5	33184.7	73576.9	71946.8	75727.6	73946.1	62794.2	62057.8
3.11_418.1252n	463.122	3.10872	neg	390411	523437	462390	461962	309350	641885	407831	453622	295118	430621	124168	215880	350964	362062	353011	27930.7	95956.5	65612.1	36500.2	25004.5	25773.6	15612.1	13947.4	163410	203399	28677	21818.9	49388.3	3281.46	61791.1	81353.8	83800.5	75386.3	75250.9	80248.3	71945.1
3.07_457.1364m/z	457.136	3.07373	neg	18690.8	20168.6	16333.2	19773.7	14309.8	10536.9	10687.8	20674.6	12594	19474.1	5087.72	14018.2	13478.9	13775.2	7910.57	8926.47	7330.12	12990.2	9834.93	7344.49	5719.08	7718.06	6113.43	24679.1	20586.4	18032.8	7018.18	10151.8	5298.57	4165.95	9770.09	10275	11929.2	8159.81	11228.3	11176.5
3.44_381.0276m/z	381.028	3.44227	neg	81463.5	425797	36866.7	44974	30397.5	1.11558e+06	1.7498e+06	1.31492e+06	735602	852119	4596.93	111349	436062	464724	30563.2	382.102	2.91394e-05	2.91394e-05	2.91394e-05	2.91394e-05	432.013	1019.7	2.91394e-05	24972.8	38342.7	2.91394e-05	32969.4	8605.85	2.91394e-05	2.91394e-05	27415.3	32451	32787.7	34984.1	37211.9	36443.1
3.63_813.2038m/z	813.204	3.63092	neg	21964.9	17012.2	21105.1	65460.1	47193.4	1400.12	17746.1	5613.48	1462.43	8397.44	31958.6	12248.7	21919.6	21156.6	33218.4	27791.1	59080.1	2.91394e-05	28164.7	10542.1	5165.27	3783.42	2817.89	94670.6	123654	52986.3	32863.2	26913	28850.6	20184.1	20052.5	15417.5	17511.5	17370.9	12236.2	12331.9
7.65_429.3373m/z	429.337	7.6493	neg	16058	8144.74	79819	12957.1	1202.91	2.91394e-05	2.91394e-05	703.74	2.91394e-05	5513.16	2.91394e-05	15935.9	10273.7	10958.6	1797.7	2.91394e-05	4753.36	18700.8	6523.86	2194.58	14141.6	10972.4	18261.4	4811.15	10550.1	2.91394e-05	2.91394e-05	854.609	1639.1	6221.2	4223.5	2471.67	5815.8	4092.07	5888.17	7036.38
2.95_211.0632m/z	211.063	2.9502	neg	421044	116144	538749	438412	747825	313581	905350	44788.9	2.09721e+06	1.75362e+06	167734	272773	689840	623590	407108	158439	356811	2.4015e+06	366585	196828	1.02728e+06	1.25285e+06	698425	1.23547e+06	1.75929e+06	554297	431316	164703	315420	285760	529718	579527	559771	609868	625291	648065
3.21_279.1227m/z	279.123	3.2128	neg	117706	116470	57854.4	88018.2	157841	110296	122900	86408.5	89571.7	162615	2575.25	70605.9	93558.4	90233.3	77078.6	31322.1	2.91394e-05	2.91394e-05	2.91394e-05	2.91394e-05	2.91394e-05	2.91394e-05	2.91394e-05	34526.1	41785.1	2.91394e-05	2.91394e-05	2.91394e-05	2.91394e-05	2.91394e-05	8266.39	13075.1	13644.2	13913.1	21080.7	20031.2
2.65_517.0863m/z	517.086	2.65135	neg	5435.65	8089.91	4109.6	5142.7	1617.34	3098.57	6885.12	8161.98	9131.83	9270.69	1984.82	11269.7	6634.29	6204.67	7308.28	9258.98	11657.8	4087.27	9538.75	8280.78	18923.8	14119.1	22594.9	13239.7	10204.3	12003.9	9803.88	10809.8	10956.2	15783.4	8664.2	7167.37	6230.47	8198.38	12770.8	12942.5
3.77_365.1972m/z	365.197	3.76575	neg	4785.22	2170.41	2.91394e-05	5693.72	10826.9	2.91394e-05	2.91394e-05	2.91394e-05	2.91394e-05	2897.71	13123.3	16791.1	7404.49	5035.03	3182.68	34211.9	34413.8	71124.9	46901.1	110763	40834.6	38731.6	36022.9	17669.5	8483.49	23375.1	20139.3	29387.8	11288.9	4158.95	11075	13958.3	11363.5	11411.5	8808.44	12733.5
2.76_134.0372n	179.034	2.76445	neg	51378.8	41636.4	116961	74157.8	93098.9	86477.6	69764	85428.4	69157	65206.6	49392.9	36531.4	73685.3	74743.4	120944	76215.9	94292.7	130179	163232	232532	77997.2	156961	97755.4	153352	191292	72618.4	53599.2	84405.5	150437	94535.4	69917.2	75467.6	73954.6	76874	90847.7	87120.1
4.04_533.1454m/z	533.145	4.03502	neg	575706	1.05826e+06	400192	479739	1.37344e+06	682019	459246	201022	962852	170535	210011	1.37084e+06	674404	650256	1.05692e+06	196363	72761.3	95270.2	144389	27351.4	125773	119393	109214	278145	245657	110750	275767	319025	264304	443160	323816	310393	319935	308899	290689	299307
3.64_161.0239m/z	161.024	3.63888	neg	13026.6	8855.66	14858.7	10092.8	13908.6	13304.8	8969.83	6382.24	10461.3	13256	10654.7	11456.5	11116	11248.5	10889.6	10649.5	11777.6	13603.3	12660.2	7825.12	9237.18	11621.3	10757.5	5522.68	5863.85	16233.1	15957.6	19560.3	20405.1	10657.6	8388.52	8017.48	9088.16	9760.18	8450.71	10423.3
4.10_491.0588m/z	491.059	4.10392	neg	14686.5	19485	16732.7	15164.8	24229.4	39262	21274.7	21755.9	27562.3	25692	27400.5	25845.6	25366.7	24829.9	33179.6	31056.1	36550.2	24634.9	31922.8	2.91394e-05	22585.2	29657.1	34288.6	30359.6	37684.8	27269.8	29364	16492.2	36628.9	33155	24043.7	19318.5	22190.5	23737.2	24825.4	26265.4
7.00_664.4204m/z	664.42	7.00402	neg	210043	251210	416894	325276	269808	29655.8	70016.4	180273	64999.5	208507	82332	46272	158117	168658	60074.8	230390	253931	130115	220241	111806	718831	724194	335180	790691	1.04614e+06	39064.4	151142	13395	64520.9	366759	235394	249546	241365	237861	224606	222377
4.07_625.1596m/z	625.16	4.07342	neg	311207	205422	731159	473214	257694	189614	217049	77514.9	130336	320368	12156.4	99824	207661	218495	25741.5	82931	32529.6	39159.9	40000.2	53299.6	113244	112529	245902	50066.9	22839	46542.1	33914.9	31398.7	35452.1	35081.7	104196	131721	104198	117899	108299	110897
4.68_623.0889m/z	623.089	4.68077	neg	17697.2	23103.3	31034.6	15639.6	8223.94	280.012	2029.77	8250.12	4237.34	4249.33	1501.2	2948.28	8160.41	8498.39	120.765	9.68122	1126.8	1540.08	925.282	659.977	728.714	451.018	521.476	5385.67	8176.87	857.12	435.235	463.105	11.9347	2.91394e-05	4881.58	2994.97	4317.15	3842.73	2634.73	1980.2
4.05_281.0801m/z	281.08	4.05042	neg	98029.3	207732	10545.5	64159	77473.1	113805	1.17594e+06	475528	176655	102037	961606	1.03643e+06	534552	473730	870650	69976.5	601424	151797	294164	1.19702e+06	338737	366418	272632	2.10756e+06	303457	185579	153235	277476	543977	845560	343919	353087	356237	359727	344232	350116
8.76_780.5206m/z	780.521	8.75815	neg	739.118	1965.66	3109.43	5544.99	7519.53	2.91394e-05	2814.79	117.775	2.91394e-05	635.414	115117	623.539	11192.6	11932.4	1387.78	647.837	4398.67	5356.08	5942.54	2201.6	17641.4	26312.6	13253.2	30562.8	13007.9	21413.6	3937.24	5192.57	21655.1	13501.8	5903.07	6041.95	3160.72	9957.01	4432.14	6787.25
13.84_723.4268m/z	723.427	13.8386	neg	47612.6	18631.2	15226.6	18526	37396.6	4896.02	10710.9	60106.7	23327.7	31625.5	17671.3	6004.7	21448.9	22753.6	8845.49	74696.7	106187	55933.6	56041.5	43950.1	106584	147914	118400	83625.8	71246.9	26176.3	15784.5	16155.2	19959.1	15679.4	38205.1	20659.3	37035.4	47775.4	24450.6	34208.9
3.47_659.1612m/z	659.161	3.46798	neg	50420.1	148722	109294	129817	45873.7	39149.5	11286.7	4168.59	27070.9	26246.5	2.91394e-05	93741.7	47301.7	49291.3	6277.26	5826.96	2.91394e-05	2.91394e-05	139.178	621.469	12136.9	1846.89	10160.2	2992.15	4905.96	2.91394e-05	7865.81	3817.46	1989.88	14849.9	14604.9	15749.7	23959.2	15404.4	13269.1	18895.5
3.72_887.2034m/z	887.203	3.71833	neg	3810.03	2.91394e-05	2.91394e-05	5519.82	2.91394e-05	6290.21	2.91394e-05	2.91394e-05	4352.85	2.91394e-05	2140.37	13797.3	12705.9	10833.1	5776.31	86154.8	68750.7	58677.8	89827.9	22218.4	55088	103930	57512.8	68518.8	85767.6	339239	208966	50831.3	95904.6	93786.4	30342	17699.9	22780.8	15686	19455	15507.7
8.08_459.3478m/z	459.348	8.0824	neg	134255	5798.88	257829	103708	23559.1	59117.8	7332.75	39798.2	2421.87	61521.8	3026.74	47556.6	60176.8	64120	81302.1	126869	149843	102769	73106.9	38618.8	212306	214292	136323	94316.2	124290	119.931	29127	11361.6	13591.1	72836.7	58341.5	59272.7	58822.9	56675.1	54042.4	60637.5
2.86_525.0897m/z	525.09	2.85675	neg	61420.9	48608.2	92208.6	51943.1	65536.2	26527.1	4088.21	26826.8	9487.49	36263.8	182618	32780.6	55510.2	54550.2	47974	115306	70845.6	5318.64	47691.9	2.91394e-05	123593	72263.9	132445	16562.9	21192.2	23236.1	86379.6	148359	46892.9	2.91394e-05	37758.1	56776.3	44721.4	45057.9	30099.4	35765.4
9.33_553.4600m/z	553.46	9.33487	neg	17267.7	17074.7	12371.3	10136.7	3877.05	21661.3	10856.7	7437.6	22848.6	25085	5107.33	12272.3	14381.5	14123.3	17275.9	20809.9	12467.7	12294.9	15103.4	9596.63	13090	5757.06	32095	7110.62	1527.31	2128	26835.8	13784.2	30042	2518.65	16083	20734.5	19125.4	23759	10805.3	14425.7
2.98_403.1235m/z	403.123	2.98247	neg	363323	168884	166768	340835	175313	6.69121e+06	72423.4	197928	65521.6	107246	2.14289e+06	1.11461e+06	963937	976937	1.3288e+06	525281	2.67306e+06	684816	1.1637e+06	2.12112e+06	1.8146e+06	483849	1.92563e+06	359904	274381	578227	2.63374e+06	1.41256e+06	878515	2.09491e+06	834195	882644	857337	862852	836780	847553
13.81_802.5614m/z	802.561	13.8075	neg	26755	9188.66	9733.19	70282.2	302009	23166.6	172120	47321.4	180934	8625.02	994462	70151.1	213010	224886	373668	106964	305099	151831	114329	951608	476072	294663	296711	727767	352341	262073	103326	63635.7	424318	987372	279565	317441	279136	268285	346976	332083
3.45_757.1784m/z	757.178	3.45085	neg	2142.99	2.91394e-05	8735.65	4390.7	35663.7	47494.2	52657.2	12557.7	69697.7	2977.44	994798	2.91394e-05	95645.5	100443	75757.8	2.91394e-05	35606.4	2.91394e-05	11789.7	6723.46	2.91394e-05	16783.2	9822.24	3475.2	5011.25	102972	99241.3	150955	163903	252988	52259.7	44685	44433.2	51455.9	46664	43856.5
9.73_435.2222m/z	435.222	9.7299	neg	99146.7	738873	145760	160653	21216.1	317089	40297.4	78092.2	20460.8	26042.1	84078.3	286022	153425	157237	43927.6	100090	125151	260224	153178	80165.8	54870.1	81479.3	87239.8	40706.9	43859.1	2715.82	158120	118013	141466	169590	134644	140575	147403	115716	136957	141428
2.89_610.1529n	655.153	2.88783	neg	183994	509206	5.35585e+06	2.65354e+06	1.28202e+06	5.2898e+06	775730	767303	1.21641e+06	225524	3.9464e+06	2.32414e+06	2.10932e+06	1.96646e+06	2.65595e+06	2.69361e+06	3.86085e+06	248656	1.66872e+06	19517.6	5.4488e+06	3.06986e+06	3.65182e+06	750966	843227	2.58499e+06	1.49611e+06	2.40696e+06	98727.2	836430	1.74321e+06	1.71294e+06	1.64532e+06	1.55806e+06	1.39213e+06	1.44758e+06
4.54_285.0721m/z	285.072	4.53718	neg	5470.43	12675.9	5077.72	4174.33	1546.99	2363.17	3646.97	2575.06	2423.78	2961.63	5024.5	3423.79	4173.72	4371.81	2342.39	1127.45	1609.18	1859.63	2252.64	1001.53	1420.65	959.904	1241.09	408.664	2090.63	3716.61	5036.88	3782.07	3542.07	7639.51	2611.73	1818.31	3075.65	2773.24	2301.95	2964.29
4.26_265.1432m/z	265.143	4.26285	neg	1887.78	1051.09	7972.51	6884.55	2.91394e-05	7250.28	866.394	11789.7	333.491	2130.02	3364.57	3784.41	3511.79	3745.87	253.947	7873.1	180087	117400	149372	943327	655636	123306	152855	125542	100375	35.1502	2839.26	3598.57	13375.9	3775.08	46508.8	46185.6	45429.2	45325.8	51071.3	46834.1
7.89_397.3316m/z	397.332	7.89312	neg	47586.8	69814.6	142297	35443.6	15125.9	24171	11560.6	62321.9	583.73	118185	1118.17	22224.4	39194.8	41395.5	4054.46	1657.6	1126.68	19178.1	8565.87	12027.5	16626.2	15515.2	4775.17	28518.7	35299.7	2127.75	16377	13906.8	11655.1	22480	23760.8	18739.5	21583.2	19387.8	17717.2	18640
9.81_816.5434m/z	816.543	9.8061	neg	542.254	739.41	23374.6	5482.8	1962.03	4185.37	2.91394e-05	1.3685	2.91394e-05	2.91394e-05	94504.3	22964.1	23945.9	23915.3	65230.1	7263.75	18736.8	15009.7	12802.1	12216.2	77342.4	56173.9	36378	81017.1	86058	36787.2	5533.51	1223.35	25389.4	187267	28785.4	29286.6	33724	36866.8	26752.3	27798.7
3.97_539.2355m/z	539.236	3.97383	neg	1550.11	2.91394e-05	2343.33	2798.08	6734.75	801.583	2183.95	1626.86	4608.39	3913.67	1974.6	3186.5	4731.39	4605.16	4740.66	26127.6	33085.2	40006.6	8874.45	10045.4	16279.1	13678.3	20553.3	1251.95	4271.67	35549.8	4406.72	31461.8	18868.7	11554.7	6336.57	4674.55	6059.22	3296.9	4795.57	5006.09
1.32_545.1320m/z	545.132	1.31508	neg	10876.4	16714.2	30466.9	14074.5	6945.27	1779.08	16479	7168.31	15399.6	7288.33	29607	1032.88	12383.3	12997.7	11581.3	28016.2	36997.1	7509.04	19095.4	17767.4	10991.8	13185.8	15982.4	79905.5	59465.5	26947.4	45032.7	63615.2	32015	93895.8	19737.1	18874.5	16798.1	21211.9	20122.9	28483.3
3.09_356.0619m/z	356.062	3.09115	neg	7960.46	11235	7770.25	7465.98	8585.79	4769.35	9743.27	9961.23	11338.9	12098.5	13181.5	4113.4	8728.65	8702.38	9829.02	2.91394e-05	2907.31	6924.76	1607.15	5380.73	8674.75	8852.88	5935.46	5917.38	3149.39	9392.17	9544.41	5261.38	3623.66	4750.25	4250.27	5233.84	5664.57	5107.73	10012.3	5231.16
0.87_551.0817m/z	551.082	0.866733	neg	11664.4	16298.8	7899.88	10972.3	30357.3	6378.86	5945.27	6448.53	1312.36	7453.44	18087.5	26898.7	13625.3	12411.3	2.91394e-05	11127	14173.4	32112.9	30790.8	20259.6	29437.4	22620.2	39082.8	23585.8	33627	20607.3	6436.81	24344.3	63446	8696.64	14846.5	13107	13453.8	13560	16401.3	17070.5
7.06_549.2880m/z	549.288	7.05737	neg	31689.2	49661.2	2908.72	52339.5	106526	3350.68	16460.4	833.48	12407.5	1408.48	898.991	810.45	18703.3	19950.1	2.91394e-05	3372.14	5126.82	22832.2	13735.9	21385	7929.89	7427.32	8749.25	13395.7	7173.55	2.91394e-05	2.91394e-05	7751.44	6754.73	9.47795	6362.54	5849.5	6962.38	12093.8	4911.86	10224.7
13.83_755.4551m/z	755.455	13.831	neg	28149.7	14679.8	12630.5	18932	20115	12043.9	14046.7	22737.5	14960.5	24479.3	12899.9	4996.79	15460.9	15728.8	8285.6	56192.1	38064.1	37504.1	43946	47380.6	40579.3	34273.1	63289.3	63913.7	74075.2	25354.9	5864.29	6140.22	17061.6	9177.57	25155.1	16012	29575.6	43662.1	15793	28822.5
3.87_131.0497m/z	131.05	3.86595	neg	38066	34247.9	20887.5	8136.14	15757.7	24686.3	40396.8	33670.3	56854.7	16532.9	13836.6	32811.6	28436.5	30070.4	12731.8	149847	70304.2	48473.7	148031	1216.08	77919.3	95995.6	68306.2	90163	81875.7	108303	98508	100507	138857	140575	24504.3	33569.4	32141.9	32036.1	25702.9	24824.5
4.84_206.1661n	251.156	4.84078	neg	8029.87	811.858	34133.4	17653.3	23363.6	7912.91	24953.6	32335	35060	28618.9	57170.6	17044.6	23811.2	25309.6	2.91394e-05	19119.1	131993	200656	131239	588971	318545	142408	65656.3	154211	150776	15019.9	5717.68	9422.83	117781	3109.51	58083.5	59491.1	60590.9	62587.1	74775.3	71926.3
4.66_473.1824m/z	473.182	4.65792	neg	102.405	2.91394e-05	231.008	349.676	1452.59	2.91394e-05	2.91394e-05	191.026	2.91394e-05	2.91394e-05	847.641	928.545	524.146	476.274	558.575	2.91394e-05	1559.2	1108.8	2.91394e-05	243.197	2.91394e-05	485.274	2.91394e-05	827.438	771.729	98440.7	1255.85	2356.06	2757.52	712.591	3619.35	1708.53	1359.87	2556.91	2849.43	3014.82
4.51_541.1683m/z	541.168	4.5067	neg	3160.56	2447.41	6103.15	5906.31	3462.91	1005.93	1633.49	5094.52	4744.38	2698.21	1442.31	4079.11	96087.7	102186	5596.8	3342.74	4450.96	6745.08	2487.56	2.19798e+06	4881.96	2085.46	2697.69	7730.43	6720.83	787669	374454	240836	3630.73	7550.76	97612.1	92369.8	91746.4	83540.8	89472.6	93728.7
4.10_421.1487m/z	421.149	4.09628	neg	758762	382347	268842	58270.7	278694	108436	351529	943490	1.03216e+06	679580	82021.4	372108	408747	425556	30305.2	2.57678e+06	36290.1	41400.6	1.88668e+06	16058.2	850908	2.12184e+06	896510	1.29218e+06	1.15448e+06	417937	502580	296723	1.14196e+06	777944	353657	352738	348522	359270	338884	342726
0.58_300.0483m/z	300.048	0.583367	neg	3979.71	4385.23	9516.31	6378.12	17447.1	20.8925	2.91394e-05	14847.6	8834.94	3014.95	6191.02	3431.18	8693.5	8711	13866.3	22950.8	16698.9	28369.3	9763.32	86139.1	14722.1	12458.3	21819.2	2752.26	6099.9	8985.98	8922.69	7276.34	2.91394e-05	29665.1	7660.61	7583.54	8542.16	9024.01	9886.31	12907.4
9.27_840.5416m/z	840.542	9.26747	neg	13413.2	9853.54	59751.2	24286.4	15434	8402.96	18212.2	14716.6	6232.52	9738.03	219542	63448.7	46106.8	47011.4	35992.8	46362.9	72137.2	18352.6	51116.3	42789.9	170375	159370	74487.9	183067	162322	71996.9	56110.8	22585.2	121579	225695	72867.4	74240.3	68340.2	75232.8	48937.3	61702.4
6.00_255.0301m/z	255.03	6.0018	neg	2.91394e-05	957.918	15509.9	2291.94	2.91394e-05	32883.6	1127.5	4890.48	5635.5	285.774	753.056	8297.46	5143.53	5197.61	187.427	2.91394e-05	2.91394e-05	12033.3	389.847	3770.75	2.91394e-05	2.91394e-05	2.91394e-05	4533.78	6810.75	2.91394e-05	2.91394e-05	2.91394e-05	2.91394e-05	2.91394e-05	2036.43	2646.88	3623.02	4012.8	3120.51	3186.28
4.41_459.0929m/z	459.093	4.40763	neg	10426.1	23617.2	16707.1	16323	16833.1	35211	44846.3	31993	35686.3	27688.7	17594.2	11254.7	42884.8	44697.9	20086	7732.43	5991.96	11599.5	9147.91	898468	5417.37	7222.51	4436.77	14947.2	13325	832539	446926	725671	27083.9	13569.4	81488.8	75084.3	86750.6	74664.8	81361.2	76906.2
13.85_435.2505m/z	435.251	13.8462	neg	1.15258e+06	1.77875e+06	855474	812580	943858	432219	1.02429e+06	1.22296e+06	863028	2.18579e+06	1.27409e+06	240622	1.17907e+06	1.23701e+06	827463	2.55345e+06	664080	1.62612e+06	1.43341e+06	3.26812e+06	1.96586e+06	2.09148e+06	1.66783e+06	1.10563e+06	874540	6.9597e+06	3.3849e+06	3.65358e+06	3.27467e+06	3.76398e+06	1.46769e+06	1.55235e+06	1.49603e+06	1.46554e+06	1.49043e+06	1.50263e+06
9.36_687.5040m/z	687.504	9.35772	neg	970773	530326	608068	385093	549985	599878	227787	395616	144489	411130	646870	525399	645455	650143	1.50194e+06	773474	1.46258e+06	553847	524350	678570	897076	1.15108e+06	1.04462e+06	636575	638492	660668	868536	428945	819902	2.0608e+06	718130	730062	774548	786756	641029	673649
0.61_253.0394m/z	253.039	0.6065	neg	824.141	864.872	174.824	150.456	2445.72	2447.39	2.91394e-05	1414.42	2.91394e-05	642.617	6.33111	57165.1	6683.96	4881.72	2.91394e-05	604.625	1302.11	2357.73	1610.39	510.454	1195.86	3133.17	2057.56	1336.19	917.718	324.867	10086.1	1116.27	2498.62	2028.97	2851.07	4259.47	1271.87	3233.72	2707.2	3347.5
13.85_152.9954m/z	152.995	13.8538	neg	7065.67	9813.79	3647.94	5759.96	3500.09	2103.96	6237.54	9842.6	4100.14	10357.7	7636.62	938.912	6067.25	6419.67	4925.69	13494.3	7353.83	8950.02	10789.1	15776.5	10688.6	13212.3	9745.77	9998.77	11285	21255.7	10802.8	11236.5	11730.6	16086.1	8696.35	7373.58	7312.87	8446.18	9293.95	8872.21
4.03_143.0344m/z	143.034	4.0274	neg	18320.3	38577	34803.9	15598.9	16206.3	58414.5	38470.5	30940	36742.6	41214.4	19711.3	24507.6	31603.6	32825	33824.2	60008.8	54332.9	61283.1	49503.4	53972.8	49927.7	47038.3	60921.7	40680.9	44830.9	47655.9	43570.4	36656.9	64788	58103.7	28935.1	32754.3	31409.3	35390.3	31147.7	33476.9
3.22_386.1216m/z	386.122	3.2218	neg	345231	143053	188171	373701	11679.5	71700.6	5347.29	80394.4	330663	279147	2385.77	32654.9	126644	133050	3627.08	4331.35	2.91394e-05	1893.04	2.91394e-05	7966.47	2.91394e-05	2060.95	7684.87	2821.88	3498.4	209.62	4419.21	1545.59	443.642	933.733	3132.17	2040.39	4294.38	2827.44	4570.42	3731.67
4.29_517.1708m/z	517.171	4.2857	neg	46641	14254.8	23884	35829	36452.7	9652.92	24269.7	17475.7	40221.4	28751.4	31955.8	5319.16	54944.6	58555	27084.9	24376.2	24034.1	59181	34380.2	3.89634e+06	16254.6	27111.5	19238.8	27140.9	26811.3	2.46836e+06	677426	170966	124641	68939.1	152760	157624	158953	149615	157910	158132
5.59_313.2369m/z	313.237	5.59153	neg	16729.9	15968.3	88755	22745.1	2.91394e-05	474798	2.91394e-05	2.91394e-05	2.91394e-05	9274.34	484.899	26406.8	44882	47874.1	2.91394e-05	11520.7	8440.78	93617.7	51523.6	15531.3	26456.2	26076.2	24162.5	7136.42	917.875	1902.18	7532.7	7290.82	13134.8	27399.9	19612.8	22290.2	17546.1	17778.2	17346.6	18358
3.59_512.1537m/z	512.154	3.5915	neg	13453.6	11418.4	38266.4	8891.54	25663.1	3252.84	2.91394e-05	2.91394e-05	698.194	5158.79	35486.2	43038.5	37852.2	36211.1	293709	106736	18847.8	81138.8	389164	4616.08	64335.5	66118.9	55326	7623.09	13135.8	21352	68642	32368.5	64168.7	3124.91	9972.72	14476.4	8335.42	8685.98	13679.5	12580.3
8.49_839.4959m/z	839.496	8.48503	neg	363.773	2.91394e-05	625.653	2.91394e-05	2.91394e-05	2.91394e-05	2.91394e-05	2.91394e-05	2.91394e-05	2.91394e-05	2457.23	536.695	309.935	330.597	2.91394e-05	899.11	2.91394e-05	14477.5	1341.08	2.91394e-05	1362.69	811.994	122316	2.91394e-05	2.91394e-05	135391	261219	2.91394e-05	2.91394e-05	750.582	5749.15	5765.71	5941.22	3218.49	1887.98	4598.17
3.80_737.1917m/z	737.192	3.8048	neg	2.91394e-05	7578.65	3260.12	2.91394e-05	13560.4	2937.31	13408.4	8685.75	13372.9	6843.03	13467.6	3873.52	7143.63	6656.87	2.91394e-05	27704.7	82108.2	33145.1	1845.95	2.91394e-05	29293.8	29379	76608.9	49702.2	38616.7	12727.9	3846.01	18442.8	8073.5	20301.4	20028.6	10062.5	8978.92	9282.15	14457.1	9680.1
3.78_403.0972n	805.19	3.78142	neg	57310	129669	32051.4	56625.6	56044.2	62179.2	121660	62983.9	140993	88949.6	44596.7	97510.4	70928.2	72989.5	32735.2	49232.2	55582.5	31377.1	43776.6	39780.3	35216.2	35752.9	42236.4	34956.7	27249.9	10742.1	30254.3	40012.5	44712.9	53301.7	36096.4	38902.1	40050.7	33619.7	52276.5	36104.2
2.26_405.1417m/z	405.142	2.25632	neg	19450.9	9712.2	7955.03	5036.84	9316.19	3618.84	4232.14	16975	16125.9	2920.71	25041	18447.4	14340.9	14915.7	27687.4	37137.5	6406.07	28324.9	20625.3	49928.9	7084.44	11333.6	9458.19	7225.31	7956.8	38678.1	14648.3	62714.3	17814.7	25321.5	13735.9	15048.7	13385.4	17505	15231.7	16747.2
3.10_619.0953m/z	619.095	3.09985	neg	9076.45	17931.6	9999.22	16226	6180.04	1515.18	7957.81	10610.4	3135.71	7161.17	1885.47	27255.5	9526.9	9279.49	10730.8	2.91394e-05	2.91394e-05	2.91394e-05	2.91394e-05	2896.74	2.91394e-05	2.91394e-05	2.91394e-05	7002.73	12589.7	2.91394e-05	8858.39	5560.27	11839.5	14363	6553.28	6138.98	7652	6312.44	8794.55	6738.32
9.75_687.5101m/z	687.51	9.74513	neg	33154.1	15636.3	32142.6	17236.2	12160.5	22195.7	4255.88	7769.3	4732.98	5567.46	52986.8	34315.1	38864.9	34005	99475	29009.7	43540.4	22909.5	20543.4	13039.7	40267.5	37456.8	41989	27993.1	33494.1	72942.5	50284.9	31837.2	56984.9	132145	34341.6	37425.8	43373.2	45713.4	31667.1	43344.1
3.80_331.1203m/z	331.12	3.8048	neg	1413.85	5767.33	505.215	1975.06	37778.3	2.91394e-05	44059.2	2675.54	2.91394e-05	7203.38	6938.59	6115.36	8551.98	9122.11	561.646	3178.64	1734.79	1920.71	3015.55	2262.8	3686.48	5216.85	3852.35	7859.96	3928.23	5617.91	2731.88	2319.45	895.336	2263.84	3678.97	2635.64	3496.14	4367.66	4491.18	4803.38
4.27_428.1097n	427.102	4.27047	neg	298098	498671	206727	183492	255368	363131	218894	116703	145280	243891	301733	209155	255368	267468	206845	222572	372675	273469	218167	3451.14	247603	210707	381151	240268	295444	293100	322088	218826	437244	366777	225860	235893	226289	228090	220607	218008
4.19_589.1356m/z	589.136	4.18778	neg	101344	140645	262606	125419	19936.8	1.56789e+06	601548	226722	104603	471594	23986.5	1776.54	244572	260877	18012.9	1821.91	1102.24	3360.51	945.814	4408.88	2498.72	2646.12	2451.82	3104.47	4825.52	11036.4	3299.16	5470.11	1707.01	3113.09	94305.4	76176.7	80997.7	85627.3	75914.7	72501.8
4.52_477.1409m/z	477.141	4.52193	neg	41146.3	34367.3	65691.1	37975.1	41499.4	37716.9	28146.6	53528.7	25678.5	25337.1	100308	41465.5	57352	56425.9	65743.4	88212.8	198634	100945	168796	81803.5	105871	113945	128315	112100	102962	256382	179522	236662	150647	165049	64077.9	76042.5	80100.9	79102.5	93081.1	88308.1
4.83_639.1749m/z	639.175	4.83317	neg	38585.6	3675.95	5551.81	28974.7	6059.8	2.91394e-05	2.91394e-05	2.91394e-05	2473.19	468.546	3026.83	3936.64	7176.7	7092.79	2074.73	2.91394e-05	2.91394e-05	1967.68	28207.9	13756.4	3129.07	13988.7	1282.69	32525.6	28685.6	169251	27926.5	7245.9	7195.71	2496.89	14045.4	13417	11951.2	13974.4	15103.2	12885.9
4.38_376.1310n	375.124	4.38477	neg	97861.7	61215.1	32257.6	61099.2	37488	39627.5	76184.9	59439.8	50837.8	33107.6	38190.9	44850.6	48267.9	49352.6	36106.5	13645.7	18332.4	11333.3	13344	10554.6	17534.9	26443.8	21989	30377.7	25720.1	25599.6	31683.2	37233.1	24803	28524.7	25926.5	26606.3	28286.5	28872.7	30028.5	32461.8
8.02_479.3740m/z	479.374	8.02145	neg	104725	83339.8	646770	130062	163283	24514.1	88903	134869	60703.1	130177	13331.2	16558.9	106970	114064	2.91394e-05	87723.3	60995.6	75310.8	172469	41863.6	105363	126677	63040.1	173041	160442	5156.07	34847.2	7564.57	22636.7	2852.03	68071.5	71957.5	67572.7	69634.1	64023.6	65006.7
8.64_485.3484m/z	485.348	8.63742	neg	317765	90085.5	398029	120935	77672	158146	34975.8	84484.8	20980	69006.7	52288.3	128187	131954	139087	132709	182274	328805	130178	110693	105604	309304	350833	235943	171539	230315	34615	63018	40742.9	90573.3	346024	138412	147638	145322	149776	130403	132929
2.90_777.1533m/z	777.153	2.89562	neg	2.91394e-05	29065	3641.31	3722.75	8790.48	4433.54	2.91394e-05	1336.9	20676.3	1223.82	18434.2	50617.8	60166.1	17566	61382.2	55.7219	2957.85	0.356201	2.91394e-05	3044.21	1255.3	11.3317	2.91394e-05	2967.04	1895.07	35285	16570.4	5500.09	1781.95	14294.6	11587.1	10961.7	19092.6	14847.5	8697.96	19087
4.77_465.1924m/z	465.192	4.7722	neg	692.909	1079.06	423.461	1192.04	1059.25	2.91394e-05	2.91394e-05	354.163	2.91394e-05	360.504	2.91394e-05	1022.58	555.052	592.056	2.91394e-05	147.469	669.251	6808.32	2170.57	1126.95	3215.06	103.993	2007.72	1321.2	998.324	1345.72	38494.9	6361.76	2501.77	2750.87	2135.42	2112.28	917.599	1843.89	2836.24	2203.28
4.26_633.2210m/z	633.221	4.26285	neg	32.324	3023.87	17022.8	19797.2	88409.2	189.726	1514.06	3483.9	2204.63	9643.64	107510	1995.82	19796.2	21114.7	4259.96	20378.2	4088.94	18708.1	28330.9	12720	14678.2	12619	16728.9	10073.4	5127.78	22819.7	12100.7	43078	46052.4	50432.1	12691.3	12068.6	11172	11241	10170.2	8304.61
0.57_284.0985m/z	284.098	0.567033	neg	4676.44	2138.58	10605.9	8042.42	5207.38	17664.1	6054.6	7820.59	8557.05	2.91394e-05	2.91394e-05	5101.07	5116.31	5457.39	2.91394e-05	4699.41	12220.8	22495.2	11284.3	24724.3	3236.19	9378.41	12708.1	19295.3	23798.3	2.91394e-05	780.471	2.91394e-05	2.91394e-05	4532.37	4439.53	4658.79	5972.82	8523.59	5131.93	7923.75
3.67_229.0832m/z	229.083	3.67083	neg	69064.5	63659.9	92877.4	65235.6	85496.4	47739.1	69110.4	77473.1	90287.6	79180.6	117988	198815	99627.1	96882.6	149104	254648	162760	137720	243769	66663.2	97555	117767	94603	70137.9	82432.5	106619	584655	136930	252437	128125	98502.2	101431	100241	110737	115617	123637
9.16_782.5354m/z	782.535	9.1608	neg	27944.4	26825.4	143623	49333	45861.1	35216.4	15915	13147.9	13228.4	18302.2	623920	138084	116993	118931	141176	87317.9	190459	45007.5	65845.4	51126.2	317210	297610	169061	204640	205821	251513	175436	101760	306040	460170	162877	173969	172622	150358	124302	117729
8.45_592.3992n	637.398	8.44695	neg	182979	166956	95692.3	141323	237108	10045.6	21419.2	54752.3	21588.5	18563.9	42216.1	123196	86402.3	89710.4	48525.4	126714	44349.4	115264	129879	78467.6	687836	706974	286021	115157	90964.7	423709	171513	72266.3	29553.4	312043	134862	135657	143087	144836	113653	123316
3.80_483.1661m/z	483.166	3.79698	neg	12750.3	1018.42	3289.58	7641.01	6400.51	15073.7	64125.9	18869.7	32023.2	30733.9	12032.3	3546.76	14869.6	15860.9	2906.14	7145.77	6990.73	2577.01	2397.56	8195.05	2118.6	934.096	1484.51	8466.57	8540.32	2830.74	2646.01	2955.58	796.814	5627.39	6706.72	8029.74	4904.15	7158.88	5714.59	8040.59
2.70_258.0531n	239.035	2.70468	neg	67050.9	101778	737135	432513	231663	830106	158446	157432	214676	100004	608182	500900	356329	337427	424691	703456	987729	141136	728531	49872.9	995089	702634	951216	268635	286105	531336	312504	535099	84268	289611	378636	392139	382975	382351	384843	374514
4.48_231.1378m/z	231.138	4.48383	neg	26.7245	5.53332	327.926	279.191	2.91394e-05	79.9857	311.43	728.096	692.955	244.169	2.91394e-05	440.241	227.705	242.885	279.325	88.4746	975.52	1123.99	13287.3	51004.8	6239.08	517.54	2329.36	828.787	967.357	2.91394e-05	2.91394e-05	2.91394e-05	2.91394e-05	2.91394e-05	1140.94	1548.03	1713.26	1182.65	1210.67	1775.65
9.16_647.4556m/z	647.456	9.1608	neg	28490	22460.2	118152	32624.4	33454.7	12524.3	10642.2	22756.5	1443.27	18348.3	2.91394e-05	2.91394e-05	20059.7	21397	2.91394e-05	23406.6	4281.07	1814.29	12948.4	2.91394e-05	31092.8	34331.5	5573.17	20493.2	30580.4	2.91394e-05	2.91394e-05	2.91394e-05	2.91394e-05	2.91394e-05	5164.14	8936.8	7365.39	14130.7	7561.86	5630.78
2.91_679.1179m/z	679.118	2.91102	neg	28521	134220	6902.64	16421.7	36506.5	7099.85	168814	242015	116793	111267	1960.33	10271.2	62341.1	66468	2.91394e-05	4916.28	161203	29815.6	40076.8	221120	8774.07	50473.7	5283.48	218453	101225	1444	2442.83	43466.1	2345.62	10085.2	48415.7	53964.3	47777.1	45893.5	47288.2	45783.3
10.42_407.3516m/z	407.352	10.4209	neg	722.809	5941.89	2.91394e-05	2.91394e-05	2.91394e-05	29451.7	2.91394e-05	2.91394e-05	2.91394e-05	404.575	10698.3	15890.6	12080.4	7255.57	17652	2.91394e-05	2.91394e-05	684.253	533.485	2.91394e-05	2.91394e-05	2.91394e-05	2.91394e-05	10760	6242.41	2.91394e-05	5131.1	2.91394e-05	5400.39	15641.9	4648.35	4609.06	6636.08	6087.43	4943.24	6604.15
2.81_210.0767m/z	210.077	2.81018	neg	3496.26	6843.06	4353	10928.5	5228.61	2125.1	7182.91	5302.86	8910.67	13007.5	1571.84	1865.25	5274.65	5458.73	5140.91	11175.7	2503.32	3750.47	5638.32	7956.66	4214.91	8108.93	614.173	4590.75	2921.9	6432.54	8669.39	2774.74	405.34	5110.62	3610.06	4456.5	5729.37	4876.98	6786.26	7576.32
9.21_754.5043m/z	754.504	9.20652	neg	151704	45245.8	247522	149188	243067	89833.9	120229	115539	163796	201555	1.91687e+06	232733	391025	378581	578376	273399	386376	251327	299173	328237	605817	586911	457178	597330	527458	1.09799e+06	501679	294556	832661	940280	442848	408570	446121	502562	307897	333652
2.35_331.1099m/z	331.11	2.34773	neg	18485.2	7062.9	30222.3	18002.6	22330.5	13626.7	16077.1	10121.9	10134.6	21356.3	14880.8	23839	16338.1	17035.6	19469.1	55775.8	9086.98	40572.3	23528.6	33848.9	36868.2	25815.5	38518.9	10608	9805.14	14662.8	16332.4	16506.6	38017.7	23382.6	11901.8	12448.3	15827.7	15391.6	15529.5	15337.6
3.61_401.0848m/z	401.085	3.60725	neg	16267.2	13325.8	13055.9	14509	12435.8	13656.8	34500.6	31834.2	31806.3	36287.7	10200.3	5054.65	16491.6	17238.3	6367.23	3401.47	2080.1	792.856	4931.52	4573.76	4302.42	4152.07	3075.7	2974.34	6672.81	38.2968	6613.64	3696.04	2968.12	11447.8	10747.5	15793.8	14691	12549.7	11949.8	13422.2
2.31_373.0557m/z	373.056	2.30965	neg	39365.9	7505.2	12415.2	14802.9	11342.9	6646.11	31991.5	34500.5	13721	8196.71	53591.5	15790.4	18031.8	18729	6787.38	24403.4	56946.1	20178.8	20921.2	42587.6	39221.9	28479.8	42885.6	18313.1	19675.4	22434.1	28801.5	7546.37	27850.5	3509.43	22836	16280.4	20532.3	22704.3	15604.5	12301.3
4.38_499.2307m/z	499.231	4.37715	neg	1927.51	1717.9	3622.3	2834.36	1540.72	520.127	1155.45	5009.35	80290.7	245294	2255.08	2204.65	23951.9	25548.7	2365.55	1625.25	3323.25	13222.4	2889.27	6126.75	10796.8	14357	5646.88	3319.35	3069.45	1167.73	2054.58	4710.71	1458.61	5194.01	8452.05	7742.01	9552.77	7817.13	5718.4	5690.53
8.84_553.3748m/z	553.375	8.84197	neg	707257	31575.1	761800	199426	36717.2	392388	16375.5	58395.3	1724.74	79710.8	68512.9	143162	208123	219472	300471	348291	839773	362958	175002	97006.2	524623	546371	439168	430457	531943	23259.3	32316.3	27268.2	65153.6	210264	243382	245031	250809	236524	203126	207330
3.87_901.2790m/z	901.279	3.86595	neg	163153	39554.3	24240.4	18339	71617.3	25053.6	123991	297930	86511.6	128136	18345.2	134312	84310.8	89473	6255.63	290620	14717.9	14128.8	308590	8022.56	62843.5	216386	71328.5	359329	320150	94887.8	14782.5	171437	96829.9	81207.2	44383.4	69341.7	58686.6	75043.2	40831.6	42044.7
8.77_752.4891m/z	752.489	8.7734	neg	6038.49	2.91394e-05	7442.54	2779.72	30351.1	2.91394e-05	8518.67	2075.92	2308.94	2.91394e-05	407155	2.91394e-05	37392.1	39658.8	4950.76	3902.86	6375.74	17400.3	5615.28	8372.09	66768.7	80614.2	28643.4	84530.1	46089.3	196907	13727.1	3646.88	76649.6	46050.2	24653.6	24580.3	24783.6	44159.2	22861.1	23049.5
0.61_639.2006m/z	639.201	0.61425	neg	4013.5	3398.5	2395.7	3619.61	45955.7	18166.2	32058.8	2.91394e-05	2.91394e-05	2.91394e-05	11334.9	11569.3	14693.2	15430.3	70298	2.91394e-05	3059.2	16078.6	2.91394e-05	2.91394e-05	2.91394e-05	2.91394e-05	2.91394e-05	21665.8	9047.38	8332.91	15310.1	2.91394e-05	4031.61	20186	13262.3	13565.6	13426.5	11822.5	7933.77	10414.6
4.69_739.2039m/z	739.204	4.68838	neg	25976.1	25499.3	6865.15	19025.1	14219.2	3143.95	61250.4	40933.7	33282.3	36247.5	9983.69	11268.6	19776.6	20876.8	5035.11	2.91394e-05	2.91394e-05	1033.46	2.91394e-05	2.91394e-05	942.169	218.42	788.514	3532.92	3368.21	2.91394e-05	1056.82	1795.59	2.91394e-05	266.377	10533	6628.87	7763.24	6656.6	6533.32	4862.88
8.34_577.3743m/z	577.374	8.34028	neg	104428	272599	90095.1	26865.5	19537.8	776948	34705.2	108854	34515.4	213670	41412.9	71798.5	129098	134320	81489.7	130801	605152	173487	190028	395863	80929.6	90866.6	313012	174585	642379	21718.3	28209.5	17850.3	105000	46766.1	133093	133365	144977	147650	102843	116710
3.52_653.1726m/z	653.173	3.51642	neg	10724.1	17278.2	20701.2	2.91394e-05	2900.28	227283	1605.71	23204.4	4022.99	19099.6	5435.51	1194.41	24445.7	25700.1	18241.5	6910.83	46110.4	2.91394e-05	6028.35	2161.66	6274.21	2.91394e-05	8736.11	2.91394e-05	2.91394e-05	922312	6092.81	146802	43816.8	11485.6	22799.2	26885	23622.9	19358.3	20813.9	15836.2
3.94_296.0670n	277.049	3.93572	neg	1.90004e+06	2.27743e+06	2.24199e+06	1.24086e+06	1.45829e+06	3.04837e+06	1.33934e+06	1.00617e+06	2.1737e+06	1.01304e+06	1.36178e+06	873229	1.52876e+06	1.61035e+06	1.87283e+06	2.43761e+06	1.88902e+06	1.65518e+06	1.62728e+06	1.43277e+06	914037	818926	991247	857723	1.20803e+06	834236	657433	544960	1.53658e+06	883826	1.02046e+06	1.03911e+06	1.01526e+06	979973	915189	900321
4.18_587.1767m/z	587.177	4.18015	neg	24736.3	20676.9	37169.5	41786.6	39913	15481.1	39533	24531.7	40813.8	92587.5	9910.85	11992.4	27707.7	29554.9	10385.4	4783.1	6694.75	6986.06	4573.7	10257	2240.56	8259.06	6916.36	112596	194541	27612.1	13582.4	10376.4	19980.5	9901.14	26096.6	21019.9	17879.1	18185.3	20587	20830.7
3.75_313.0525m/z	313.052	3.74985	neg	344299	233692	314199	334181	353939	635261	452852	515128	418782	611566	293868	209475	368754	376715	259580	233066	266287	104701	1.22821e+06	159890	203150	221540	266906	181975	237337	246731	236249	223293	181847	201852	273306	281142	281313	290162	245033	286742
9.80_573.4530m/z	573.453	9.79847	neg	566.847	7719.23	5886.56	2304.05	2.91394e-05	2.91394e-05	2.91394e-05	2.91394e-05	2.91394e-05	895.236	49820.7	155703	20547.8	21827	2.91394e-05	2087.44	1275.08	59597.2	3477.6	2.91394e-05	2.91394e-05	33.1354	1771.87	2.91394e-05	701.118	2.91394e-05	76180.5	275851	152083	26731.5	12574.3	12661	11345.7	12605.2	9036.51	6662.69
7.17_690.4371m/z	690.437	7.17165	neg	39834.3	58700	93849.5	17676.1	1247.65	27540	962.168	3668.44	1089.84	2.91394e-05	7813.21	27077.2	19288	20573.8	1457.23	1879.59	8032.24	18526.6	11313.1	14694.6	18401.8	16732.6	39761.9	10615.3	18053	15363.2	9478.41	8297.51	20185.1	45438.6	15060.9	15893.3	17458.5	11040.1	10749.2	12409
2.79_707.1628m/z	707.163	2.79495	neg	825096	1.46534e+06	2.85846e+06	1.65481e+06	1.61414e+06	1.72544e+06	557753	121609	567270	331549	1.09619e+06	334201	1.00821e+06	1.05767e+06	714117	2.54549e+06	573876	305296	1.16593e+06	129930	880811	685762	956873	384680	282558	502285	544536	682962	984563	825393	701283	686398	686584	686642	694630	713051
4.63_167.0495m/z	167.049	4.62743	neg	12049.6	8311.74	19448.2	11689.2	18477.7	65059	26971.8	20212.9	23762.7	27039.5	24500.5	44993.1	28978.7	26832.8	43297.6	52961.8	42879.1	51874.7	47114.8	36070.8	35111	32636	33971.2	30080.5	34170.4	32687.9	34417.3	32280.4	29694.1	32252.3	32817.2	30401.8	31094.9	29899.2	27543.5	27574.3
10.38_611.4095m/z	611.409	10.3752	neg	271353	395373	450710	199688	242652	711223	183002	188033	185485	286483	386910	547867	370199	357559	352025	429210	503225	506343	414956	518238	383774	333161	504222	378258	398971	411763	336163	201734	515296	406305	329827	371914	345103	370490	298767	332327
5.01_669.1646m/z	669.165	5.00722	neg	33808.9	122191	616372	159700	53270	114038	4303.67	17737.5	13591.8	7475.49	11678.9	23302.6	86770.1	90448.9	92159.1	43741.8	21190.8	1976.25	1853.11	11061.1	5.6567	1423.62	968.368	19698.5	16192.1	2.91394e-05	2.91394e-05	4473.36	2362.35	1124.15	38990	38930.9	38268.1	42503	42194.5	44806.2
4.10_526.1816n	525.174	4.10392	neg	1.37962e+06	508393	328351	795519	3.82546e+06	604034	3.70879e+06	3.31232e+06	3.23691e+06	2.30218e+06	1.39948e+06	1.08774e+06	1.62291e+06	1.70012e+06	599788	695121	1.17703e+06	328137	763564	550511	172192	237648	183915	845957	993440	346028	379050	721790	711672	522269	795544	770427	773916	770621	769966	774292
9.30_637.4331m/z	637.433	9.29795	neg	568649	211509	685275	227449	685551	208217	78269.9	159074	28698.8	207496	9329.3	17697.8	208440	221925	18305	282372	372631	151395	265284	121026	514770	466987	281126	264928	320098	8060.77	19137.6	4058.35	1152.91	31637.6	162852	149314	163312	146722	150705	144930
4.65_563.2512m/z	563.251	4.65028	neg	724.749	2760.73	408.924	3420.59	3205.1	2.91394e-05	92.2607	22157.8	32992.6	61479.1	4347.17	9233.16	9633.86	10274.3	1936.16	351.3	429.465	3252.17	2559.59	461.194	1830.19	3179.98	1579.49	4197.64	7382.74	929.112	435.899	4978.9	2080.04	776.329	3982.1	2952.92	3202.52	4411.66	4806.91	3551.87
4.29_601.3017m/z	601.302	4.29332	neg	33224.2	4749.16	12039.9	32646.7	10989.2	9109.39	18433.4	25869.4	4200.7	30347.5	185343	57940.9	117448	123403	790186	272820	288471	218786	228078	176314	129749	185340	110714	80972.8	58848.9	1.13321e+06	4.75439e+06	984992	385145	3.00301e+06	270649	297040	277519	291178	292445	283079
2.98_657.1187m/z	657.119	2.98247	neg	9165.22	39599.1	41495.9	20435.4	18256	131709	7171.02	2.91394e-05	26984.9	5712	21867	45767.2	39744.8	36544	140253	38684.6	10723.2	22183.6	2.91394e-05	4876.6	18473	2.91394e-05	1123.51	10882.3	6126.82	105124	24476.2	7086.02	76766.1	1731.43	16498.9	15516.8	14709.3	15348.8	12383.4	15270.5
3.80_443.1711m/z	443.171	3.79698	neg	9274.52	2459.42	3234.91	4394.78	3321.04	2617.83	7541.18	8175.52	5892.24	6101.89	6781.3	6914.81	5260.61	5611.32	1076.15	2377.5	11926.3	15130.8	17329	5611.6	6133.23	6263.79	6829.21	7573.02	7992.15	73027.7	9599.89	8372.47	8075.19	8563.96	6897.98	5203.78	5465.12	3951.22	7287.8	4398.19
6.00_593.2738m/z	593.274	6.0018	neg	1.9068e+06	1.48582e+06	871167	2.76515e+06	2.41989e+06	256910	2.12923e+06	2.54591e+06	1.29635e+06	1.47415e+06	5.04306e+06	222529	1.77318e+06	1.83321e+06	1.31237e+06	1.597e+06	459614	3.04623e+06	1.41123e+06	4.21699e+06	1.99298e+06	1.93068e+06	1.74146e+06	1.68493e+06	761095	8.65131e+06	956698	3.53691e+06	4.32052e+06	1.7027e+06	1.7047e+06	1.73229e+06	1.67578e+06	1.66344e+06	1.78964e+06	1.81425e+06
4.05_483.2036m/z	483.204	4.05042	neg	2549.09	2.91394e-05	3453.29	4756.94	3896.61	7252.07	444.407	9176.48	1072.72	2059.81	6652.66	1665.82	6451.52	6814.66	1411.2	3028.41	8785.82	119608	10850.4	6954.48	7727.26	4788.48	10696.7	15502	5580.94	14574	19523.7	31755.1	7493.34	5777.59	5070.05	4202.57	5433.34	3603.84	6256.6	3729.55
0.55_156.0770m/z	156.077	0.5514	neg	2.91394e-05	2.91394e-05	2.91394e-05	2.91394e-05	2.91394e-05	2.91394e-05	2.91394e-05	2.91394e-05	2336.74	23538.3	2.91394e-05	2.91394e-05	1725	1840	2.91394e-05	93332.2	3761.21	2.91394e-05	3840.98	48968.1	24324.4	38064.7	14392.6	2075.74	2.91394e-05	0.0271944	11104.6	2.91394e-05	2.91394e-05	7862.25	5226.32	4842.55	2428.65	6781.64	3386.94	5595.93
2.75_203.0345m/z	203.035	2.7504	neg	21615.8	25606.3	22120.8	65541.7	58661.1	47610	59810.1	35238.7	136915	38557.1	51962.1	13277.8	44379.7	45585.3	35703.9	13784.9	9924.44	16450.4	12766.1	23946.1	11796.2	20490.1	17642	28092.4	24902.8	27812.5	14294.6	31909.4	26313.1	37371.4	23801.1	26947.9	26352	30417.1	27601.8	32005.3
4.94_631.2406m/z	631.241	4.93863	neg	287.701	3298.02	590.063	56869.9	4384.58	66.3634	350.382	11970	29124.3	37093.1	1257.99	325407	31380	33471.9	2.91394e-05	85.6608	605.521	835.295	0.129974	1406.86	736.764	6636.28	1254.92	6688.27	6143.12	2.91394e-05	2.91394e-05	1004.88	2.91394e-05	243.522	8829.51	10842.8	8307.48	10215.9	7984.42	11139.3
1.17_405.1029m/z	405.103	1.17033	neg	17882.7	230557	60816.4	78056.9	157573	1274.06	5581.82	1092.62	2.91394e-05	2.91394e-05	43768.6	16292.4	43507.1	45314.7	21462.2	3172.29	41661	2.91394e-05	1129.41	2.91394e-05	37194.7	16879.2	42236.9	4669.84	3080.66	6187.79	29424.3	36328.7	8172.86	15558	20303	20471.5	20854.5	20223.5	13673.5	22153.7
4.87_327.2164m/z	327.216	4.87125	neg	189987	102479	477557	205423	34090.1	164121	23913.8	51230.6	1676.86	81872.9	37203.9	284637	136731	145062	11807.1	232823	311869	454517	255248	155628	300114	282169	253452	99707.9	91138.7	66376.9	144526	264145	230184	438785	138867	136287	126448	135066	133103	129017
3.40_577.1527m/z	577.153	3.39893	neg	140672	278922	373094	188500	114462	1.05822e+06	232028	107639	207530	169225	78430.3	56156.1	216622	229189	195560	45888.3	40040.6	13175.1	29770	27226.8	38507.2	23671.3	45353.2	28088	47131.8	8984.5	16794.1	8375.07	14026.8	45485.8	32784.6	33683.3	36450.2	36546.5	35890.7	30779.1
10.22_675.4856m/z	675.486	10.2164	neg	171759	147977	5064.47	123834	395621	36195.2	149162	226120	120354	142988	583066	8210.24	168936	167409	160227	239772	61563.8	28034	183181	77829.4	77858.7	74975.5	96064.2	157038	80461.4	452162	291089	230191	262137	83546.2	103052	106596	114837	115163	99182.3	104148
10.38_621.4377m/z	621.438	10.3752	neg	5.4478e+06	7.56906e+06	7.50795e+06	4.18865e+06	5.23945e+06	1.31058e+07	3.90973e+06	3.86185e+06	3.96117e+06	5.81261e+06	7.359e+06	9.12619e+06	7.04763e+06	6.80556e+06	7.01981e+06	8.31539e+06	9.33083e+06	9.03277e+06	7.56412e+06	9.98228e+06	6.63462e+06	5.78524e+06	9.04886e+06	6.7619e+06	7.14164e+06	7.38556e+06	5.86789e+06	3.72781e+06	8.58335e+06	8.09588e+06	6.30962e+06	6.59281e+06	6.54796e+06	6.7203e+06	6.05269e+06	6.24741e+06
11.23_283.0270m/z	283.027	11.2338	neg	6929.1	8134.89	10094.7	6293.3	7031.93	18269.7	9695.97	8086.82	9884.16	8241.96	7666.93	13741.4	10976.1	10036.6	14837.4	14020.9	12962.4	15878.1	14511.6	12441.5	10599.2	10770.8	9697.13	9848.96	10956.5	12265.2	11162	8906.98	13127	11772.8	8550.7	9582.89	10201	9860.63	10283.8	10935.9
9.61_553.3529m/z	553.353	9.60917	neg	9175.33	61089.3	18665.8	1508.18	806.958	25685.2	2.91394e-05	2.91394e-05	2.91394e-05	2.91394e-05	2104.63	79550.3	14101.3	14392.5	2784.13	2.91394e-05	15985.1	4894.31	11381.6	23082.9	2454.83	476.664	18576.5	4714.84	742.93	3651.4	673.76	2.91394e-05	20864	2644.29	11683.4	12807	15057.7	10337.5	9067.55	9258.25
7.03_297.2428m/z	297.243	7.0345	neg	51485.1	48146.8	114492	49425	25060.3	97260.3	42294.2	33306	29519.7	34051.1	17803.1	37835.3	43828.4	45608.5	18681.4	57702.7	45795.4	78387.6	56992	49173.4	61024.8	55504.5	48203.3	38285.6	42405	32754.4	31053.3	41328.8	43016.6	64465.3	34881.6	40211.2	37570.3	39668.3	42135.9	39455.9
2.57_337.0763m/z	337.076	2.56752	neg	2419.05	2346.43	1204.11	2689.97	3197.56	586.951	519.581	5874.4	911.531	2.91394e-05	1618.93	3827.11	2475.2	2193.63	1914.1	4501.3	39182.1	2.91394e-05	12439	1933.76	8600.19	5867.8	27665.3	13929.8	12836	7040.37	8158.21	6871.57	12.8528	4015.29	4684.7	5292.98	6447.78	4587.75	5892.15	5202.77
3.37_895.2654m/z	895.265	3.36603	neg	767500	1.07793e+06	2.02847e+06	1.13832e+06	896652	498893	211311	401349	208764	274442	405952	434892	627432	635072	512329	556406	55037.7	2.91394e-05	54886.9	2971.86	155435	20528.9	154547	82403.2	130249	6262.82	76276	104184	25452.7	82787.7	185161	180380	174358	164807	157390	150125
0.84_327.1292m/z	327.129	0.83625	neg	6864.75	2.91394e-05	17217	10990.3	12166.2	12675.5	2618.69	1014.45	3018.95	1498.9	7754.16	23508.6	11115.9	9238.82	10482.1	71904.6	41665.7	43722.2	21819.5	19900.2	31357.3	22258.7	50070.9	8483.92	9553.93	14389	12513.3	13695.6	21258.9	15187.9	12866.4	13047.6	14235.9	16142.3	16290.5	13944.8
4.70_717.2559m/z	717.256	4.69602	neg	60718.6	119847	2.4384e+06	662686	167139	439.26	1402.81	13341	3000.76	3411.35	47771	2.20854e+06	386853	409073	2559.19	819.65	4547.44	25768.4	70543.2	71823.3	45422.7	66640.4	28171.6	22678.9	21799.6	78093.7	160189	165341	116631	113259	183107	179127	180514	169790	176463	173347
2.83_256.0344m/z	256.034	2.83315	neg	82864.9	71658.4	72953.4	57013.7	71696.4	103121	114458	115246	63832.1	121988	75955.9	45172.5	76973.4	80692.9	51007.9	99861.3	65088.4	110429	88030.6	91904.7	67622.8	71714.3	48554.4	91176.1	102238	72420.8	62721.3	72315	92047.5	51735.1	64333.1	65777	57354.7	61695.1	52913	63954
3.66_603.2297m/z	603.23	3.66282	neg	488707	587277	868843	1.07228e+06	690418	87878.1	51783.8	201070	257491	1.26571e+06	60674.2	10782.9	386520	410288	26410.7	6702.46	25394.8	1151.52	18058.7	759.501	5380.77	7022.39	4575.69	9427.02	8836.28	102114	42806.7	16383	39205.7	16918.6	120695	124252	121718	119521	118221	121573
4.08_803.1857m/z	803.186	4.08103	neg	8242.54	8715.52	3992.83	5801.23	2317.83	6072.26	3060.67	4521.9	3722.21	2353.91	831.324	5075.29	4835.3	4068.8	1489.22	28.3481	59424.6	78285.2	22417.6	1302.78	3225.86	17222.1	8744.48	1363.94	4111.38	958.027	935.516	2644.66	81338.3	2.91394e-05	10303.9	7542.53	6991.94	8679.09	5679.83	5224.26
3.66_913.2410m/z	913.241	3.66282	neg	1.50581e+06	911243	452591	968286	517704	546616	905937	2.70751e+06	502369	2.4841e+06	603235	354604	894959	950705	104472	497496	661769	123038	599741	1.46825e+06	181002	525572	237748	1.58995e+06	1.58438e+06	387257	266556	809580	348704	366978	591941	625705	608177	588769	608504	605245
0.96_593.1938m/z	593.194	0.95815	neg	2417.34	2.91394e-05	3859.33	1839.14	305.877	2980.9	2886.08	2.91394e-05	337.812	5.12268	2203.32	2.91394e-05	1359.67	1450.31	1526.79	15343.7	22972.2	8451.35	456485	11152.6	42196.5	38219.3	199761	1427.53	446.287	1170.17	21622.8	13661.5	19208.2	27345.2	12301.8	11859.1	14681.3	13772.6	15448	15047.2
9.10_395.1884m/z	395.188	9.09985	neg	1695.45	2.91394e-05	312.33	4835.19	9770.52	124909	2.91394e-05	2.91394e-05	34623.1	150627	1754.64	183195	35865.1	38182	17310.6	2.91394e-05	124918	550323	11139.3	10997.1	2.91394e-05	3029.49	374.135	12030.4	10390.3	9104.12	1884.41	34175	35921.4	2.91394e-05	23166	23858.6	22986.5	24134.6	23944.8	20484.9
2.61_364.1240m/z	364.124	2.60562	neg	19438.7	2.91394e-05	4254.26	15514.5	16898.8	110.227	133162	134211	30160.6	39218.6	3718.57	2402.84	28745.6	30633.7	2.91394e-05	2806.75	8451.54	10592.3	12290.1	245249	2326.29	5552.59	3147.38	3653.37	892.645	17014.3	706.283	2519.95	15360.3	11293.1	24274.6	20239.2	17437.6	17202.1	15796.7	18317.5
2.77_405.0507m/z	405.051	2.77207	neg	27582.4	2529.53	4723.43	5086.15	792.625	5895.71	8683.37	9315.82	6240.89	4868.63	6115.69	1213.16	6198.42	6456.09	2205.73	4129.86	13799	6872.69	15882.1	11195	7571.04	5915.23	6014.09	6169.48	5847.6	3263.34	6327.56	18052.8	4303.15	4578.13	5928.2	3285.63	3838.32	5511.26	8511.92	5810.34
2.77_614.1828n	613.176	2.77207	neg	1.18916e+06	524377	686933	755096	1.27416e+06	1.06565e+06	432907	170206	633668	542475	3.03262e+06	1.63581e+06	2.20709e+06	1.64909e+06	9.10698e+06	1.76078e+06	1.12438e+06	319083	881510	2.26214e+06	414345	427922	680819	280132	331940	1.89775e+06	1.10903e+06	1.69386e+06	1.62688e+06	2.1975e+06	1.28e+06	1.26661e+06	1.19775e+06	1.20071e+06	1.25592e+06	1.26619e+06
2.93_491.1194m/z	491.119	2.92662	neg	5813.48	10154.6	12672.7	6471.71	10151.2	6651.31	5510.6	737.157	32886	2.91394e-05	7828.01	39505.5	41958	29754.7	261764	7370.31	5841.24	1207.44	1184.25	1209.87	4251.21	2743.78	1239.29	7853.75	6808.99	8058.33	5701.14	7597.46	4104.73	9285.38	12541.2	12669.8	10018.8	15531.1	18175.1	25708.5
3.80_240.0740m/z	240.074	3.79698	neg	23466.3	44066.7	6454.79	12026.1	8537.48	8144.17	25831.2	34903.5	19678.9	21122.7	5936.68	4979.21	15449.9	16304.2	6414.51	11179.3	10145.7	9284.78	6038.49	10923	5191.63	5129.09	5220.59	13331.4	9463.61	2230.33	8267.94	5796.88	5214.53	6863.06	8355.99	9452.62	8423.69	10119.7	8777.93	9780.22
3.92_270.0099m/z	270.01	3.92047	neg	3482.59	7774.48	18530.4	4910.25	5977.41	65025.9	8703.24	9021.57	7676.5	10143.2	9032.49	27706.5	16103.6	14480.1	17314.7	4883.57	18264.6	7660.72	9735.24	15698.9	5019.69	4273.46	3783.72	7956.95	10646.6	3020.39	19028.4	11873.5	6691.63	7487.36	13614.5	13144.6	12247.4	11914.1	17247.1	15983.6
4.31_345.1716m/z	345.172	4.30857	neg	2409	778.231	1046.21	5635.71	642.305	400.27	2619.02	1620.59	1178.63	1504.44	2761.96	915.68	1666.76	1717.16	2374.76	7617.19	5415.8	17464.9	2432.74	17608.7	6194.06	2117.42	5855.56	16448.6	11074	7412.1	1397.35	3237.31	9961.42	2444.24	2552.8	3475.3	3796.71	3271.2	2896.82	3819.51
13.83_503.2391m/z	503.239	13.831	neg	21398.1	34652.2	14427.6	13315.4	10957.9	4207.79	23042.3	25201.3	19182.1	54292.5	25364.9	2386.39	24785	26437.4	16159.5	69347.9	10370.2	39654.5	38702.8	100566	54243.5	53136.1	46075.8	23573	16008.4	276493	121629	134988	120431	83134.5	39282.2	40840.4	33712.4	40842.1	33036.8	34782.5
0.84_673.1837m/z	673.184	0.843867	neg	260781	77831.7	183331	138157	22933.1	223038	279833	571306	130905	521668	44284.9	6743.95	192443	205032	163.114	279595	383710	30879.7	282316	785904	219131	203834	543304	143277	126088	29176.4	158016	223837	28681.5	351984	141702	142085	146139	131400	129320	128828
3.91_559.1103m/z	559.11	3.91263	neg	124616	218835	35636.6	60620.4	117862	69243.9	211944	173017	184775	198126	100133	91736.2	146373	152379	81400.9	59854	66383.7	233032	184548	358336	37357.7	80717.9	46354.9	260416	373997	187319	103757	261004	238341	235910	138257	135217	135930	131972	117575	113097
8.11_729.3889m/z	729.389	8.11288	neg	122127	188698	120174	126475	76061.9	94722	108235	133777	62911.2	141640	89379	127913	112165	114481	73658.8	130827	132747	145591	154543	167044	99641.9	111134	138942	102177	96757	103078	110228	176039	179998	138876	101171	114728	115549	110501	103894	114975
4.31_653.2234m/z	653.223	4.30857	neg	67891.7	106655	67009.3	88475.4	107952	12337.2	13888.8	64016.5	18498.9	12390.6	83272.8	563539	96746.8	93861.8	53131.9	27587.1	45826.8	205182	239653	23723.7	38612.8	35912.4	33094	31551.4	37322.7	139381	158631	118378	158339	51218.1	66852.6	68844.5	70505	74811.5	72363.2	70110.3
4.17_529.1363m/z	529.136	4.17253	neg	2903.39	4100.23	1240.03	755.274	1779.64	8791.11	12748.2	12559.8	3993.54	10341.9	892.614	1857.36	9809.37	10463.3	2.91394e-05	2840.3	12830.3	15682.6	20997.8	799.102	6511.03	6058.25	4030.95	24318	22087.9	29918.3	4875.88	8418.23	24122.1	49631.5	4045.98	4100.35	5026.4	4708.35	6914.72	2712.24
5.36_313.0340m/z	313.034	5.35652	neg	889.751	18866.3	26901.5	2.91394e-05	1823.75	146732	979.121	2.91394e-05	2.91394e-05	833.147	13040.5	110354	39341.9	27773.3	38755.4	21299.1	53368.6	23913.3	77317.2	2224.47	5703.15	904.291	9498	1258.1	2266.25	10244.4	30531.7	31517	21715	22718.7	23213.9	23974.3	24078.4	24381.8	15795.9	13826.8
3.72_275.0702m/z	275.07	3.71833	neg	27999	39987.3	38124.1	29762.6	17006.2	59895.1	56459.6	45944.9	44881.7	62078.3	31713.5	8591.25	33912.9	35725.8	39530.5	2.91394e-05	2120.17	500.376	1423.32	2147.51	576.838	2475.98	232.463	12197.7	18773.4	2.91394e-05	1044.03	2338.01	410.279	2.91394e-05	17991.5	17071.4	16302.2	17007.5	14514.4	15806.3
[truncated: 30,850 more rows]
